# Supplementary material for: Bis(2-meth­oxy-6-{[2-(methyl­ammonio)eth­yl]imino­meth­yl}phenolato)thio­cyanato­zinc(II) thio­cyanate hemihydrate
Source: Acta Crystallogr Sect E Struct Rep Online. 2009 Jun 20;65(Pt 7):m799. doi: 10.1107/S1600536809022326 (PMC2969465; doi:10.1107/S1600536809022326)
Supplement: Supplementary file 1 [file e-65-0m799-sup1.cif]

##############################################################################
###                                                                        ###
###        Electronic paper (Acta Crystallographica Section E)             ###
###                                                                        ###
##############################################################################
#                                                                            #
# This CIF contains the data in a paper accepted for publication in Acta     #
# Crystallographica Section E. It conforms to the requirements of Notes      #
# for Authors for Section E, and has been peer reviewed under the auspices   #
# of the IUCr Commission on Journals.                                        #
#                                                                            #
# Full details of the Crystallographic Information File format               #
# are given in the paper "The Crystallographic Information File (CIF):       #
# a New Standard Archive File for Crystallography" by S. R. Hall, F. H.      #
# Allen and I. D. Brown [Acta Cryst. (1991), A47, 655-685].                  #
#                                                                            #
# The current version of the core CIF dictionary is obtainable from          #
# ftp://ftp.iucr.org/pub/cif_core.dic. The current version number is 2.4.    #
#                                                                            #
# Software is freely available for graphical display of the structure(s) in  #
# this CIF.  For information consult the CIF home page http://www.iucr.org/  #
# cif/home.html                                                              #
#                                                                            #
# This file may be used for bona fide research purposes within the           #
# scientific community so long as proper attribution is given to the journal # 
# article from which it was obtained.                                        #
#                                                                            #
##############################################################################
                                             
data_global
_audit_creation_method     'form.cif (version 2.0)'
_journal_data_validation_number     ?
_journal_date_recd_electronic     2009-05-14
_journal_date_accepted     2009-06-11
_journal_name_full     'Acta Crystallographica, Section E'
_journal_year     2009
_journal_volume     65
_journal_issue      7
_journal_page_first     m799
_journal_page_last     m799
_journal_paper_category     QM
_journal_coeditor_code     SU2115
_publ_contact_author_name     'Peng, Sanjun'
_publ_contact_author_address
;
Department of Chemistry and Environmental Engineering
Changsha University of Science and Technology
Changsha 410076
People's Republic of China
;
_publ_contact_author_email     'sanjunpeng@163.com'
_publ_contact_author_fax     ?
_publ_contact_author_phone     ?
_publ_section_title
;\
Bis(2-methoxy-6-{[2-(methylammonio)ethyl]iminomethyl}phenolato)\
thiocyanatozinc(II) thiocyanate hemihydrate
;
loop_
    _publ_author_name
    _publ_author_address
    'Sanjun Peng'
;
Department of Chemistry and Environmental Engineering
Changsha University of Science and Technology
Changsha 410076
People's Republic of China
;
    'Fen Zhang'
;
School of Foreign
Jiangsu University
Jiangsu 212013
People's Republic of China
;
data_I
_audit_creation_method     SHELXL-97
_chemical_name_systematic
;
Bis(2-methoxy-6-{[2-
(methylammonio)ethyl]iminomethyl}phenolato)thiocyanatozinc(II)
thiocyanate hemihydrate
;
_chemical_name_common     ?
_chemical_formula_moiety     'C23 H32 N5 O4 S Zn +, C N S -, 0.5(H2 O)'
_chemical_formula_sum     'C24 H33 N6 O4.5 S2 Zn'
_chemical_formula_iupac     '[Zn (C11 H16 N2 O2)2 (N C S)] N C S, 0.5H2 O'
_chemical_formula_weight     607.06
_chemical_melting_point     ?
_symmetry_cell_setting     Triclinic
_symmetry_space_group_name_H-M     'P -1'
_symmetry_space_group_name_Hall     '-P 1'
loop_
    _symmetry_equiv_pos_as_xyz
    'x, y, z'
    '-x, -y, -z'
_cell_length_a     9.997(2)
_cell_length_b     13.017(3)
_cell_length_c     13.379(3)
_cell_angle_alpha     73.70(3)
_cell_angle_beta     77.95(3)
_cell_angle_gamma     72.25(3)
_cell_volume     1577.0(5)
_cell_formula_units_Z     2
_cell_measurement_reflns_used     1416
_cell_measurement_theta_min     2.4
_cell_measurement_theta_max     24.1
_cell_measurement_temperature     298(2)
_exptl_crystal_description     block
_exptl_crystal_colour     colorless
_exptl_crystal_size_max     0.30
_exptl_crystal_size_mid     0.28
_exptl_crystal_size_min     0.27
_exptl_crystal_density_diffrn     1.278
_exptl_crystal_density_meas     ?
_exptl_crystal_density_method     'not measured'
_exptl_crystal_F_000     634
_exptl_absorpt_coefficient_mu     0.949
_exptl_absorpt_correction_type     multi-scan
_exptl_absorpt_process_details     '(SADABS; Bruker, 2000)'
_exptl_absorpt_correction_T_min     0.7638
_exptl_absorpt_correction_T_max     0.7837
_exptl_special_details
;
;
_diffrn_ambient_temperature     298(2)
_diffrn_radiation_type     MoK\a
_diffrn_radiation_wavelength     0.71073
_diffrn_radiation_source     'fine-focus sealed tube'
_diffrn_radiation_monochromator     graphite
_diffrn_measurement_device_type     'Bruker SMART APEX CCD area-detector'
_diffrn_measurement_method     \w
_diffrn_detector_area_resol_mean     ?
_diffrn_reflns_number     12467
_diffrn_reflns_av_R_equivalents     0.0569
_diffrn_reflns_av_sigmaI/netI     0.1114
_diffrn_reflns_theta_min     2.44
_diffrn_reflns_theta_max     26.50
_diffrn_reflns_theta_full     26.50
_diffrn_measured_fraction_theta_max     0.961
_diffrn_measured_fraction_theta_full     0.961
_diffrn_reflns_limit_h_min     -12
_diffrn_reflns_limit_h_max     12
_diffrn_reflns_limit_k_min     -16
_diffrn_reflns_limit_k_max     16
_diffrn_reflns_limit_l_min     -16
_diffrn_reflns_limit_l_max     16
_diffrn_standards_number     0
_diffrn_standards_interval_count     ?
_diffrn_standards_interval_time     ?
_diffrn_standards_decay_%     ?
_refine_special_details
;
Refinement of <i>F</i>^2^ against ALL reflections. The weighted <i>R</i>-factor
<i>wR</i> and goodness of fit <i>S</i> are based on <i>F</i>^2^, conventional
<i>R</i>-factors <i>R</i> are based on <i>F</i>, with <i>F</i> set to zero for
negative <i>F</i>^2^. The threshold expression of <i>F</i>^2^ >
\s(<i>F</i>^2^) is used only for calculating <i>R</i>-factors(gt) <i>etc</i>.
and is not relevant to the choice of reflections for refinement.
<i>R</i>-factors based on <i>F</i>^2^ are statistically about twice as large
as those based on <i>F</i>, and <i>R</i>- factors based on ALL data will be
even larger.
;
_reflns_number_total     6300
_reflns_number_gt     3199
_reflns_threshold_expression     I>2\s(I)
_refine_ls_structure_factor_coef     Fsqd
_refine_ls_matrix_type     full
_refine_ls_R_factor_all     0.1611
_refine_ls_R_factor_gt     0.0814
_refine_ls_wR_factor_gt     0.1544
_refine_ls_wR_factor_ref     0.1903
_refine_ls_goodness_of_fit_ref     0.990
_refine_ls_restrained_S_all     1.001
_refine_ls_number_reflns     6300
_refine_ls_number_parameters     346
_refine_ls_number_restraints     18
_refine_ls_hydrogen_treatment     constr
_refine_ls_weighting_scheme     calc
_refine_ls_weighting_details
                 'calc w=1/[\s^2^(Fo^2^)+(0.0763P)^2^] where P=(Fo^2^+2Fc^2^)/3'
_atom_sites_solution_hydrogens     geom
_atom_sites_solution_primary     direct
_atom_sites_solution_secondary     difmap
_refine_ls_shift/su_max     0.000
_refine_ls_shift/su_mean     0.000
_refine_diff_density_max     0.508
_refine_diff_density_min     -0.369
_refine_ls_extinction_method     none
_refine_ls_extinction_coef     ?
loop_
    _atom_type_symbol
    _atom_type_description
    _atom_type_scat_dispersion_real
    _atom_type_scat_dispersion_imag
    _atom_type_scat_source
    'C' 'C' 0.0033 0.0016
                         'International Tables Vol C Tables 4.2.6.8 and 6.1.1.4'
    'H' 'H' 0.0000 0.0000
                         'International Tables Vol C Tables 4.2.6.8 and 6.1.1.4'
    'N' 'N' 0.0061 0.0033
                         'International Tables Vol C Tables 4.2.6.8 and 6.1.1.4'
    'O' 'O' 0.0106 0.0060
                         'International Tables Vol C Tables 4.2.6.8 and 6.1.1.4'
    'Zn' 'Zn' 0.2839 1.4301
                         'International Tables Vol C Tables 4.2.6.8 and 6.1.1.4'
    'S' 'S' 0.1246 0.1234
                         'International Tables Vol C Tables 4.2.6.8 and 6.1.1.4'
_computing_data_collection     'SMART (Bruker, 2000)'
_computing_cell_refinement     'SAINT (Bruker, 2000)'
_computing_data_reduction     'SAINT (Bruker, 2000)'
_computing_structure_solution     'SHELXTL (Sheldrick, 2008)'
_computing_structure_refinement     'SHELXTL (Sheldrick, 2008)'
_computing_molecular_graphics     'SHELXTL (Sheldrick, 2008)'
_computing_publication_material     'SHELXTL (Sheldrick, 2008)'
loop_
    _atom_site_type_symbol
    _atom_site_label
    _atom_site_fract_x
    _atom_site_fract_y
    _atom_site_fract_z
    _atom_site_U_iso_or_equiv
    _atom_site_adp_type
    _atom_site_calc_flag
    _atom_site_refinement_flags
    _atom_site_occupancy
    _atom_site_disorder_assembly
    _atom_site_disorder_group
    Zn Zn1 0.76677(7) 0.52215(5) 0.74443(5) 0.0565(3) Uani d . 1 . .
    S S1 0.9762(3) 0.7599(2) 0.8261(2) 0.1405(10) Uani d U 1 . .
    S S2 0.7074(3) 0.9701(2) 0.18236(19) 0.1322(9) Uani d U 1 . .
    O O1 0.6935(4) 0.3968(3) 0.8352(3) 0.0743(12) Uani d . 1 . .
    O O2 0.6337(7) 0.2068(5) 0.8807(4) 0.113(2) Uani d . 1 . .
    O O3 0.7078(5) 0.5764(3) 0.6026(3) 0.0751(12) Uani d . 1 . .
    O O4 0.5434(6) 0.6530(5) 0.4556(3) 0.0952(15) Uani d . 1 . .
    O O5 0.9890(14) 0.0589(13) 0.7592(16) 0.201(8) Uani d P 0.50 . .
    H H5A 0.9333 0.0169 0.7815 0.241 Uiso d PR 0.50 . .
    H H5B 1.0545 0.0478 0.7084 0.241 Uiso d PR 0.50 . .
    N N1 0.5803(6) 0.6341(5) 0.8016(4) 0.0714(14) Uani d . 1 . .
    N N2 0.5448(7) 0.7845(4) 0.5970(4) 0.0893(18) Uani d . 1 . .
    H H2A 0.5726 0.7115 0.5985 0.107 Uiso calc R 1 . .
    H H2B 0.5746 0.8205 0.5321 0.107 Uiso calc R 1 . .
    N N3 0.9438(6) 0.4057(4) 0.6861(5) 0.0735(15) Uani d . 1 . .
    N N4 0.9269(6) 0.2291(4) 0.8690(4) 0.0778(15) Uani d . 1 . .
    H H4A 0.9646 0.1849 0.8236 0.093 Uiso calc R 1 . .
    H H4B 0.8412 0.2707 0.8519 0.093 Uiso calc R 1 . .
    N N5 0.8880(6) 0.5913(5) 0.7923(5) 0.0799(16) Uani d . 1 . .
    N N6 0.6414(11) 0.8946(7) 0.3922(8) 0.150(3) Uani d U 1 . .
    C C1 0.4525(8) 0.4901(9) 0.8824(5) 0.085(2) Uani d . 1 . .
    C C2 0.5598(8) 0.3956(7) 0.8705(4) 0.0709(19) Uani d . 1 . .
    C C3 0.5227(10) 0.2965(9) 0.8983(5) 0.092(2) Uani d . 1 . .
    C C4 0.3836(12) 0.2933(12) 0.9369(6) 0.125(4) Uani d . 1 . .
    H H4 0.3624 0.2250 0.9553 0.150 Uiso calc R 1 . .
    C C5 0.2823(13) 0.3802(15) 0.9484(8) 0.144(6) Uani d . 1 . .
    H H5 0.1903 0.3741 0.9736 0.172 Uiso calc R 1 . .
    C C6 0.3115(9) 0.4821(11) 0.9230(6) 0.116(3) Uani d . 1 . .
    H H6 0.2397 0.5451 0.9323 0.139 Uiso calc R 1 . .
    C C7 0.6075(13) 0.1001(8) 0.9051(9) 0.162(5) Uani d . 1 . .
    H H7A 0.5748 0.0793 0.9787 0.242 Uiso calc R 1 . .
    H H7B 0.6936 0.0466 0.8876 0.242 Uiso calc R 1 . .
    H H7C 0.5367 0.1025 0.8652 0.242 Uiso calc R 1 . .
    C C8 0.4715(8) 0.6024(8) 0.8540(5) 0.088(2) Uani d . 1 . .
    H H8 0.3958 0.6569 0.8765 0.105 Uiso calc R 1 . .
    C C9 0.5723(8) 0.7536(6) 0.7858(6) 0.091(2) Uani d . 1 . .
    H H9A 0.6326 0.7613 0.8299 0.109 Uiso calc R 1 . .
    H H9B 0.4757 0.7932 0.8067 0.109 Uiso calc R 1 . .
    C C10 0.6180(9) 0.8039(6) 0.6729(6) 0.096(2) Uani d . 1 . .
    H H10A 0.6007 0.8832 0.6640 0.115 Uiso calc R 1 . .
    H H10B 0.7193 0.7736 0.6565 0.115 Uiso calc R 1 . .
    C C11 0.3859(10) 0.8191(7) 0.6135(7) 0.114(3) Uani d . 1 . .
    H H11A 0.3522 0.7958 0.6867 0.171 Uiso calc R 1 . .
    H H11B 0.3502 0.7854 0.5731 0.171 Uiso calc R 1 . .
    H H11C 0.3535 0.8984 0.5914 0.171 Uiso calc R 1 . .
    C C12 0.8471(10) 0.4272(7) 0.5243(6) 0.085(2) Uani d . 1 . .
    C C13 0.7338(8) 0.5214(6) 0.5289(5) 0.0712(19) Uani d . 1 . .
    C C14 0.6466(9) 0.5591(7) 0.4474(5) 0.081(2) Uani d . 1 . .
    C C15 0.6657(11) 0.5033(9) 0.3720(6) 0.104(3) Uani d . 1 . .
    H H15 0.6036 0.5282 0.3221 0.125 Uiso calc R 1 . .
    C C16 0.7754(14) 0.4109(11) 0.3687(8) 0.118(4) Uani d . 1 . .
    H H16 0.7890 0.3745 0.3152 0.142 Uiso calc R 1 . .
    C C17 0.8643(11) 0.3716(7) 0.4418(8) 0.105(3) Uani d . 1 . .
    H H17 0.9377 0.3078 0.4389 0.126 Uiso calc R 1 . .
    C C18 0.4627(10) 0.7033(8) 0.3714(6) 0.122(3) Uani d . 1 . .
    H H18A 0.5249 0.7180 0.3070 0.183 Uiso calc R 1 . .
    H H18B 0.3979 0.7716 0.3832 0.183 Uiso calc R 1 . .
    H H18C 0.4105 0.6543 0.3666 0.183 Uiso calc R 1 . .
    C C19 0.9490(8) 0.3819(5) 0.5987(7) 0.085(2) Uani d . 1 . .
    H H19 1.0291 0.3281 0.5803 0.103 Uiso calc R 1 . .
    C C20 1.0633(7) 0.3501(6) 0.7456(7) 0.097(2) Uani d . 1 . .
    H H20A 1.1159 0.4029 0.7418 0.117 Uiso calc R 1 . .
    H H20B 1.1263 0.2913 0.7137 0.117 Uiso calc R 1 . .
    C C21 1.0177(7) 0.3020(6) 0.8579(7) 0.085(2) Uani d . 1 . .
    H H21A 1.1008 0.2603 0.8923 0.102 Uiso calc R 1 . .
    H H21B 0.9667 0.3617 0.8926 0.102 Uiso calc R 1 . .
    C C22 0.9086(9) 0.1580(7) 0.9783(6) 0.105(3) Uani d . 1 . .
    H H22A 0.9993 0.1252 1.0028 0.158 Uiso calc R 1 . .
    H H22B 0.8676 0.1005 0.9775 0.158 Uiso calc R 1 . .
    H H22C 0.8473 0.2029 1.0243 0.158 Uiso calc R 1 . .
    C C23 0.9247(7) 0.6603(6) 0.8069(5) 0.0772(18) Uani d . 1 . .
    C C24 0.6730(10) 0.9266(7) 0.3022(8) 0.112(3) Uani d . 1 . .
loop_
    _atom_site_aniso_label
    _atom_site_aniso_U_11
    _atom_site_aniso_U_22
    _atom_site_aniso_U_33
    _atom_site_aniso_U_12
    _atom_site_aniso_U_13
    _atom_site_aniso_U_23
    Zn1 0.0650(5) 0.0525(4) 0.0489(4) -0.0206(3) 0.0020(3) -0.0083(3)
    S1 0.183(2) 0.131(2) 0.153(2) -0.0873(19) -0.0027(18) -0.0688(17)
    S2 0.178(2) 0.1057(17) 0.0884(16) -0.0077(16) -0.0165(15) -0.0174(13)
    O1 0.072(3) 0.074(3) 0.070(3) -0.034(2) -0.010(2) 0.010(2)
    O2 0.139(5) 0.099(4) 0.120(4) -0.080(4) -0.067(4) 0.036(3)
    O3 0.107(3) 0.068(3) 0.047(2) -0.025(2) 0.001(2) -0.014(2)
    O4 0.133(4) 0.111(4) 0.050(3) -0.053(4) -0.013(3) -0.007(3)
    O5 0.117(10) 0.167(14) 0.36(3) -0.047(10) -0.001(12) -0.148(16)
    N1 0.074(4) 0.090(4) 0.044(3) -0.008(3) -0.009(3) -0.022(3)
    N2 0.131(6) 0.059(3) 0.068(4) -0.018(4) -0.021(4) -0.001(3)
    N3 0.073(4) 0.063(3) 0.081(4) -0.028(3) 0.019(3) -0.021(3)
    N4 0.096(4) 0.053(3) 0.089(4) -0.024(3) -0.028(3) -0.007(3)
    N5 0.076(4) 0.084(4) 0.095(4) -0.036(3) 0.004(3) -0.038(3)
    N6 0.199(7) 0.121(6) 0.124(6) -0.057(5) 0.000(5) -0.018(5)
    C1 0.080(6) 0.151(8) 0.034(3) -0.047(6) -0.003(3) -0.021(4)
    C2 0.073(5) 0.111(6) 0.030(3) -0.046(5) -0.010(3) 0.007(3)
    C3 0.114(7) 0.130(7) 0.047(4) -0.075(6) -0.033(4) 0.021(4)
    C4 0.120(8) 0.226(13) 0.056(5) -0.121(9) -0.014(6) 0.007(6)
    C5 0.105(8) 0.31(2) 0.069(6) -0.127(11) 0.016(6) -0.059(9)
    C6 0.074(5) 0.236(12) 0.060(5) -0.057(7) 0.012(4) -0.067(6)
    C7 0.233(12) 0.125(8) 0.174(10) -0.131(8) -0.104(9) 0.040(7)
    C8 0.063(4) 0.146(8) 0.041(4) 0.000(5) -0.004(3) -0.032(4)
    C9 0.113(6) 0.079(5) 0.076(5) 0.007(4) -0.023(4) -0.039(4)
    C10 0.134(7) 0.066(4) 0.093(6) -0.021(4) -0.032(5) -0.021(4)
    C11 0.120(7) 0.102(6) 0.115(7) -0.005(5) -0.038(5) -0.029(5)
    C12 0.111(6) 0.084(5) 0.064(4) -0.053(5) 0.032(4) -0.024(4)
    C13 0.095(5) 0.070(4) 0.052(4) -0.049(4) 0.032(4) -0.019(3)
    C14 0.119(6) 0.092(5) 0.044(4) -0.062(5) 0.012(4) -0.015(4)
    C15 0.143(8) 0.137(8) 0.058(5) -0.086(7) 0.022(5) -0.037(5)
    C16 0.162(10) 0.148(9) 0.082(6) -0.103(8) 0.051(6) -0.064(7)
    C17 0.134(7) 0.093(6) 0.088(6) -0.054(5) 0.047(6) -0.043(5)
    C18 0.151(7) 0.166(9) 0.066(5) -0.080(7) -0.028(5) -0.003(5)
    C19 0.087(5) 0.051(4) 0.103(6) -0.031(4) 0.042(5) -0.020(4)
    C20 0.056(4) 0.068(5) 0.156(8) -0.017(4) 0.000(5) -0.018(5)
    C21 0.072(4) 0.062(4) 0.131(7) -0.022(4) -0.026(4) -0.022(4)
    C22 0.139(7) 0.089(5) 0.085(5) -0.028(5) -0.047(5) 0.004(4)
    C23 0.077(5) 0.085(5) 0.072(4) -0.022(4) -0.002(3) -0.029(4)
    C24 0.166(8) 0.074(5) 0.092(6) -0.041(5) -0.002(6) -0.015(5)
_geom_special_details
;
All e.s.d.'s (except the e.s.d. in the dihedral angle between two l.s. planes)
are estimated using the full covariance matrix. The cell e.s.d.'s are taken
into account individually in the estimation of e.s.d.'s in distances, angles
and torsion angles; correlations between e.s.d.'s in cell parameters are only
used when they are defined by crystal symmetry. An approximate (isotropic)
treatment of cell e.s.d.'s is used for estimating e.s.d.'s involving l.s.
planes.
;
loop_
    _geom_bond_atom_site_label_1
    _geom_bond_atom_site_label_2
    _geom_bond_site_symmetry_2
    _geom_bond_distance
    _geom_bond_publ_flag
    Zn1 O3 . 1.977(4) n
    Zn1 O1 . 1.979(4) n
    Zn1 N5 . 2.001(6) n
    Zn1 N3 . 2.119(5) n
    Zn1 N1 . 2.135(5) n
    S1 C23 . 1.632(8) ?
    S2 C24 . 1.545(10) ?
    O1 C2 . 1.325(7) ?
    O2 C3 . 1.381(10) ?
    O2 C7 . 1.426(9) ?
    O3 C13 . 1.314(7) ?
    O4 C14 . 1.353(9) ?
    O4 C18 . 1.412(9) ?
    O5 H5A . 0.8500 ?
    O5 H5B . 0.8500 ?
    N1 C8 . 1.280(9) ?
    N1 C9 . 1.489(9) ?
    N2 C10 . 1.483(9) ?
    N2 C11 . 1.499(10) ?
    N2 H2A . 0.9000 ?
    N2 H2B . 0.9000 ?
    N3 C19 . 1.278(9) ?
    N3 C20 . 1.460(9) ?
    N4 C21 . 1.462(8) ?
    N4 C22 . 1.503(9) ?
    N4 H4A . 0.9000 ?
    N4 H4B . 0.9000 ?
    N5 C23 . 1.144(8) ?
    N6 C24 . 1.168(10) ?
    C1 C2 . 1.387(10) ?
    C1 C6 . 1.425(11) ?
    C1 C8 . 1.465(11) ?
    C2 C3 . 1.380(10) ?
    C3 C4 . 1.388(12) ?
    C4 C5 . 1.290(16) ?
    C4 H4 . 0.9300 ?
    C5 C6 . 1.380(15) ?
    C5 H5 . 0.9300 ?
    C6 H6 . 0.9300 ?
    C7 H7A . 0.9600 ?
    C7 H7B . 0.9600 ?
    C7 H7C . 0.9600 ?
    C8 H8 . 0.9300 ?
    C9 C10 . 1.503(10) ?
    C9 H9A . 0.9700 ?
    C9 H9B . 0.9700 ?
    C10 H10A . 0.9700 ?
    C10 H10B . 0.9700 ?
    C11 H11A . 0.9600 ?
    C11 H11B . 0.9600 ?
    C11 H11C . 0.9600 ?
    C12 C13 . 1.399(10) ?
    C12 C17 . 1.437(11) ?
    C12 C19 . 1.450(11) ?
    C13 C14 . 1.423(10) ?
    C14 C15 . 1.351(10) ?
    C15 C16 . 1.363(13) ?
    C15 H15 . 0.9300 ?
    C16 C17 . 1.347(13) ?
    C16 H16 . 0.9300 ?
    C17 H17 . 0.9300 ?
    C18 H18A . 0.9600 ?
    C18 H18B . 0.9600 ?
    C18 H18C . 0.9600 ?
    C19 H19 . 0.9300 ?
    C20 C21 . 1.489(10) ?
    C20 H20A . 0.9700 ?
    C20 H20B . 0.9700 ?
    C21 H21A . 0.9700 ?
    C21 H21B . 0.9700 ?
    C22 H22A . 0.9600 ?
    C22 H22B . 0.9600 ?
    C22 H22C . 0.9600 ?
loop_
    _geom_angle_atom_site_label_1
    _geom_angle_atom_site_label_2
    _geom_angle_atom_site_label_3
    _geom_angle_site_symmetry_1
    _geom_angle_site_symmetry_3
    _geom_angle
    _geom_angle_publ_flag
    O3 Zn1 O1 . . 114.77(18) n
    O3 Zn1 N5 . . 122.2(2) n
    O1 Zn1 N5 . . 123.0(2) n
    O3 Zn1 N3 . . 89.1(2) n
    O1 Zn1 N3 . . 88.67(19) n
    N5 Zn1 N3 . . 93.1(2) n
    O3 Zn1 N1 . . 89.57(18) n
    O1 Zn1 N1 . . 89.0(2) n
    N5 Zn1 N1 . . 90.4(2) n
    N3 Zn1 N1 . . 176.5(2) n
    C2 O1 Zn1 . . 128.0(4) ?
    C3 O2 C7 . . 118.9(8) ?
    C13 O3 Zn1 . . 128.1(4) ?
    C14 O4 C18 . . 116.7(7) ?
    H5A O5 H5B . . 120.0 ?
    C8 N1 C9 . . 116.2(6) ?
    C8 N1 Zn1 . . 122.4(5) ?
    C9 N1 Zn1 . . 121.3(5) ?
    C10 N2 C11 . . 116.9(6) ?
    C10 N2 H2A . . 108.1 ?
    C11 N2 H2A . . 108.1 ?
    C10 N2 H2B . . 108.1 ?
    C11 N2 H2B . . 108.1 ?
    H2A N2 H2B . . 107.3 ?
    C19 N3 C20 . . 118.3(7) ?
    C19 N3 Zn1 . . 121.3(5) ?
    C20 N3 Zn1 . . 120.4(5) ?
    C21 N4 C22 . . 113.0(6) ?
    C21 N4 H4A . . 109.0 ?
    C22 N4 H4A . . 109.0 ?
    C21 N4 H4B . . 109.0 ?
    C22 N4 H4B . . 109.0 ?
    H4A N4 H4B . . 107.8 ?
    C23 N5 Zn1 . . 157.9(6) ?
    C2 C1 C6 . . 120.1(9) ?
    C2 C1 C8 . . 124.6(6) ?
    C6 C1 C8 . . 115.3(9) ?
    O1 C2 C3 . . 119.7(8) ?
    O1 C2 C1 . . 123.2(7) ?
    C3 C2 C1 . . 117.1(8) ?
    C2 C3 O2 . . 113.9(7) ?
    C2 C3 C4 . . 120.6(11) ?
    O2 C3 C4 . . 125.5(9) ?
    C5 C4 C3 . . 123.3(12) ?
    C5 C4 H4 . . 118.4 ?
    C3 C4 H4 . . 118.4 ?
    C4 C5 C6 . . 119.4(11) ?
    C4 C5 H5 . . 120.3 ?
    C6 C5 H5 . . 120.3 ?
    C5 C6 C1 . . 119.5(11) ?
    C5 C6 H6 . . 120.2 ?
    C1 C6 H6 . . 120.2 ?
    O2 C7 H7A . . 109.5 ?
    O2 C7 H7B . . 109.5 ?
    H7A C7 H7B . . 109.5 ?
    O2 C7 H7C . . 109.5 ?
    H7A C7 H7C . . 109.5 ?
    H7B C7 H7C . . 109.5 ?
    N1 C8 C1 . . 127.5(7) ?
    N1 C8 H8 . . 116.3 ?
    C1 C8 H8 . . 116.3 ?
    N1 C9 C10 . . 111.2(5) ?
    N1 C9 H9A . . 109.4 ?
    C10 C9 H9A . . 109.4 ?
    N1 C9 H9B . . 109.4 ?
    C10 C9 H9B . . 109.4 ?
    H9A C9 H9B . . 108.0 ?
    N2 C10 C9 . . 114.0(7) ?
    N2 C10 H10A . . 108.8 ?
    C9 C10 H10A . . 108.8 ?
    N2 C10 H10B . . 108.8 ?
    C9 C10 H10B . . 108.8 ?
    H10A C10 H10B . . 107.7 ?
    N2 C11 H11A . . 109.5 ?
    N2 C11 H11B . . 109.5 ?
    H11A C11 H11B . . 109.5 ?
    N2 C11 H11C . . 109.5 ?
    H11A C11 H11C . . 109.5 ?
    H11B C11 H11C . . 109.5 ?
    C13 C12 C17 . . 118.7(9) ?
    C13 C12 C19 . . 123.6(7) ?
    C17 C12 C19 . . 117.7(9) ?
    O3 C13 C12 . . 123.0(7) ?
    O3 C13 C14 . . 119.9(7) ?
    C12 C13 C14 . . 117.1(7) ?
    C15 C14 O4 . . 124.8(8) ?
    C15 C14 C13 . . 122.1(9) ?
    O4 C14 C13 . . 113.0(6) ?
    C14 C15 C16 . . 120.4(10) ?
    C14 C15 H15 . . 119.8 ?
    C16 C15 H15 . . 119.8 ?
    C17 C16 C15 . . 120.8(9) ?
    C17 C16 H16 . . 119.6 ?
    C15 C16 H16 . . 119.6 ?
    C16 C17 C12 . . 120.8(9) ?
    C16 C17 H17 . . 119.6 ?
    C12 C17 H17 . . 119.6 ?
    O4 C18 H18A . . 109.5 ?
    O4 C18 H18B . . 109.5 ?
    H18A C18 H18B . . 109.5 ?
    O4 C18 H18C . . 109.5 ?
    H18A C18 H18C . . 109.5 ?
    H18B C18 H18C . . 109.5 ?
    N3 C19 C12 . . 128.9(7) ?
    N3 C19 H19 . . 115.5 ?
    C12 C19 H19 . . 115.5 ?
    N3 C20 C21 . . 112.5(6) ?
    N3 C20 H20A . . 109.1 ?
    C21 C20 H20A . . 109.1 ?
    N3 C20 H20B . . 109.1 ?
    C21 C20 H20B . . 109.1 ?
    H20A C20 H20B . . 107.8 ?
    N4 C21 C20 . . 111.9(6) ?
    N4 C21 H21A . . 109.2 ?
    C20 C21 H21A . . 109.2 ?
    N4 C21 H21B . . 109.2 ?
    C20 C21 H21B . . 109.2 ?
    H21A C21 H21B . . 107.9 ?
    N4 C22 H22A . . 109.5 ?
    N4 C22 H22B . . 109.5 ?
    H22A C22 H22B . . 109.5 ?
    N4 C22 H22C . . 109.5 ?
    H22A C22 H22C . . 109.5 ?
    H22B C22 H22C . . 109.5 ?
    N5 C23 S1 . . 179.2(7) ?
    N6 C24 S2 . . 177.3(10) ?
loop_
    _geom_hbond_atom_site_label_D
    _geom_hbond_atom_site_label_H
    _geom_hbond_atom_site_label_A
    _geom_hbond_site_symmetry_A
    _geom_hbond_distance_DH
    _geom_hbond_distance_HA
    _geom_hbond_distance_DA
    _geom_hbond_angle_DHA
    N4 H4B O2 . 0.90 2.38 3.001(8) 126
    N4 H4B O1 . 0.90 1.84 2.682(7) 155
    N4 H4A O5 . 0.90 1.99 2.839(14) 157
    N2 H2B N6 . 0.90 1.93 2.834(11) 179
    N2 H2A O4 . 0.90 2.35 2.889(8) 119
    N2 H2A O3 . 0.90 1.86 2.691(7) 153
