# Supplementary material for: Bis(2-meth­oxy-6-{[2-(methyl­ammonio)eth­yl]imino­meth­yl}phenolato)thio­cyanato­zinc(II) thio­cyanate hemihydrate
Source: Acta Crystallogr Sect E Struct Rep Online. 2009 Jun 20;65(Pt 7):m799. doi: 10.1107/S1600536809022326 (PMC2969465; doi:10.1107/S1600536809022326)
Supplement: Supplementary file 2 [file e-65-0m799-Isup2.hkl]

# 
# h,k,l, Fc-squared, Fo-squared, sigma(Fo-squared) and status flag 
# 
data_I
_shelx_title ' A in P-1' 
_shelx_refln_list_code          4 
_shelx_F_calc_maximum      166.24 
_exptl_crystal_F_000       634.00 
_reflns_d_resolution_high  0.7964 
 
loop_ 
 _symmetry_equiv_pos_as_xyz 
 'x, y, z' 
 '-x, -y, -z' 
 
_cell_length_a     9.9970 
_cell_length_b    13.0170 
_cell_length_c    13.3790 
_cell_angle_alpha  73.700 
_cell_angle_beta   77.950 
_cell_angle_gamma  72.250 
 
_shelx_F_squared_multiplier     1.000 
 
loop_ 
 _refln_index_h 
 _refln_index_k 
 _refln_index_l 
 _refln_F_squared_calc 
 _refln_F_squared_meas 
 _refln_F_squared_sigma 
 _refln_observed_status 
   3   0   0     3458.92     3271.69     36.96 o 
   4   0   0     1076.44     1076.58     24.49 o 
   5   0   0        8.82       23.14      8.34 o 
   6   0   0      619.03      552.80     23.03 o 
   7   0   0       39.18       56.63     16.11 o 
   8   0   0        1.30       14.84     16.09 o 
   9   0   0       44.30       31.62     26.83 o 
  10   0   0       17.91       23.75     19.26 o 
  11   0   0       16.65       72.11     42.55 o 
 -11   1   0       13.02       91.87     40.25 o 
 -10   1   0       38.35       70.92     35.41 o 
  -9   1   0       55.81       53.52     27.64 o 
  -8   1   0        0.75       -4.74     11.84 o 
  -7   1   0       28.48       28.67     12.08 o 
  -6   1   0      557.96      515.44     29.92 o 
  -5   1   0      149.43      208.98     17.37 o 
  -4   1   0     1674.03     1808.56     33.15 o 
  -3   1   0     1156.53      963.37     21.58 o 
   3   1   0     1269.63     1234.90     89.57 o 
   4   1   0     2347.99     2127.78     31.89 o 
   5   1   0      119.28      113.17     12.43 o 
   6   1   0      549.16      565.31     23.10 o 
   7   1   0      165.24      169.40     24.86 o 
   8   1   0       23.63       10.10     15.35 o 
   9   1   0       67.66       39.82     18.72 o 
  10   1   0        9.54       40.93     39.52 o 
  11   1   0       27.51       40.07     22.20 o 
  12   1   0        0.34       63.61     51.51 o 
 -11   2   0        5.86       95.36     43.85 o 
  -9   2   0       56.97       22.39     26.31 o 
  -8   2   0       53.44       61.17     23.52 o 
  -7   2   0       46.52       59.13     18.16 o 
  -6   2   0      296.81      269.11     21.90 o 
  -5   2   0      197.07      168.26     16.66 o 
  -4   2   0     1280.28     1245.93     28.89 o 
  -3   2   0       76.93      110.70     10.96 o 
  -2   2   0    19477.58    19415.36    122.33 o 
   2   2   0    27636.60    27007.71    160.88 o 
   4   2   0     2286.78     2151.47     47.58 o 
   5   2   0       34.03       41.60      8.05 o 
   6   2   0       68.90       59.00     10.46 o 
   7   2   0      480.76      449.33     37.09 o 
   8   2   0       10.47       24.21     15.89 o 
   9   2   0       96.13      109.44     26.37 o 
  10   2   0        9.81       38.73     21.08 o 
  11   2   0       32.21       12.53     51.42 o 
  12   2   0        0.43       17.50     24.36 o 
 -10   3   0       10.75        8.61     27.45 o 
  -9   3   0       37.38       77.17     33.21 o 
  -8   3   0      177.78      166.06     28.23 o 
  -7   3   0        0.14       -0.14     11.52 o 
  -6   3   0      144.05      187.99     20.48 o 
  -5   3   0      362.37      332.13     21.80 o 
  -4   3   0        3.72        1.82      7.82 o 
  -3   3   0      802.30      936.81     26.44 o 
  -2   3   0     1751.74     1715.04     27.42 o 
  -1   3   0     2711.66     3329.98     33.23 o 
   2   3   0     9704.38    11741.96     71.19 o 
   3   3   0     1451.81     1530.58     55.25 o 
   4   3   0      474.74      429.53     23.62 o 
   5   3   0      283.71      254.52     24.92 o 
   6   3   0      451.59      476.55     39.70 o 
   7   3   0     1092.21     1088.53     46.49 o 
   8   3   0       12.21       20.33     17.96 o 
   9   3   0      123.43      108.28     26.24 o 
  10   3   0       12.95       24.00     20.03 o 
  11   3   0       23.07       19.79     26.84 o 
  12   3   0        0.30        4.86     21.58 o 
 -10   4   0       14.45       43.93     30.21 o 
  -9   4   0        6.84       45.91     27.29 o 
  -8   4   0      121.08      114.11     25.40 o 
  -7   4   0        6.76       26.51     17.02 o 
  -6   4   0       72.03      121.59     22.07 o 
  -5   4   0       43.95       57.93     12.89 o 
  -4   4   0     2169.00     1897.79     37.78 o 
  -3   4   0      870.66      707.05     30.57 o 
  -2   4   0     1261.42     1232.57     23.94 o 
  -1   4   0       17.61       24.94     15.89 o 
   0   4   0      718.93      710.89     18.02 o 
   1   4   0       71.39       49.29      8.25 o 
   2   4   0     1815.87     1766.79     28.54 o 
   3   4   0      598.55      653.45     16.85 o 
   4   4   0      622.44      569.33     34.35 o 
   5   4   0     1301.20     1222.79     43.51 o 
   6   4   0      103.82       79.65     18.52 o 
   7   4   0      456.79      369.47     67.08 o 
   8   4   0       53.05       40.50     18.36 o 
   9   4   0      239.17      240.92     34.47 o 
  10   4   0        2.21        1.45     17.49 o 
  11   4   0        8.14       27.36     21.60 o 
  12   4   0        1.05       41.80     27.19 o 
 -10   5   0       13.24       55.09     32.62 o 
  -9   5   0        2.21       16.19     29.05 o 
  -8   5   0       71.95       96.61     24.52 o 
  -7   5   0        1.64      -11.33     30.87 o 
  -6   5   0       27.00       28.99     22.75 o 
  -5   5   0       29.24       22.34     22.89 o 
  -4   5   0      387.56      372.23     31.81 o 
  -3   5   0      250.03      297.32     17.46 o 
  -2   5   0      128.47      108.08     18.69 o 
  -1   5   0     2646.74     2581.05     78.16 o 
   0   5   0      489.91      537.01     36.91 o 
   1   5   0     1818.01     1849.79     42.57 o 
   2   5   0     1374.31     1180.22     26.54 o 
   3   5   0     2358.24     2346.17     37.57 o 
   4   5   0     1598.71     1649.78     59.11 o 
   5   5   0     1119.06      996.28     44.49 o 
   6   5   0        1.85       -3.59     11.71 o 
   7   5   0      400.59      366.42     47.89 o 
   8   5   0       71.83       74.01     22.25 o 
   9   5   0      252.64      220.75     34.98 o 
  10   5   0       21.52       -7.03     15.99 o 
  11   5   0        6.60       37.29     21.33 o 
  12   5   0        0.70      -18.50     32.94 o 
  -9   6   0        1.44       26.26     33.02 o 
  -8   6   0       45.56       36.00     19.80 o 
  -7   6   0        4.49      -12.26     16.34 o 
  -6   6   0      268.89      273.76     33.58 o 
  -5   6   0        2.56        9.04     15.15 o 
  -4   6   0      132.61      129.89     21.40 o 
  -3   6   0       53.34       75.68     17.63 o 
  -2   6   0      763.25      780.05     45.52 o 
  -1   6   0     1157.84     1040.37     38.26 o 
   1   6   0      503.45      592.87     21.02 o 
   2   6   0      411.23      446.92     52.87 o 
   3   6   0     1725.10     1776.57     39.37 o 
   4   6   0      640.41      675.30     29.79 o 
   5   6   0      145.76      156.33     25.39 o 
   6   6   0       24.79       44.12     15.97 o 
   7   6   0      537.68      571.88     57.81 o 
   8   6   0        2.38       -6.98     13.77 o 
   9   6   0      143.73      141.82     28.83 o 
  10   6   0        7.05      -21.91     15.29 o 
  11   6   0       15.79       30.81     23.90 o 
  12   6   0        1.26       -2.02     28.35 o 
  -9   7   0        0.51       58.27     24.28 o 
  -8   7   0       10.98       61.91     24.29 o 
  -7   7   0        9.02       30.09     19.85 o 
  -6   7   0      126.46      141.04     37.49 o 
  -5   7   0       60.84       57.68     19.16 o 
  -4   7   0        6.51       12.80     14.87 o 
  -3   7   0      287.50      298.11     30.74 o 
  -2   7   0       28.79       25.30     14.09 o 
  -1   7   0     1859.33     1771.89     53.16 o 
   0   7   0     1253.43     1278.93     36.60 o 
   1   7   0     1396.67     1420.29     33.24 o 
   2   7   0        1.82        6.16      8.77 o 
   3   7   0      418.06      343.04     19.99 o 
   4   7   0       97.05       86.39     25.46 o 
   5   7   0     1492.29     1191.08     49.86 o 
   6   7   0       33.22       71.05     21.82 o 
   7   7   0      210.90      174.14     40.98 o 
   8   7   0       68.42       65.34     22.50 o 
   9   7   0       54.48       31.99     21.02 o 
  10   7   0        0.19       20.67     19.19 o 
  11   7   0       37.11       36.08     20.53 o 
  12   7   0       12.29       26.35     61.84 o 
  -8   8   0        7.45      -15.40     20.92 o 
  -7   8   0        0.87       26.41     20.81 o 
  -6   8   0      107.59       75.25     22.76 o 
  -5   8   0      116.91      104.24     24.70 o 
  -4   8   0      197.91      187.09     69.23 o 
  -3   8   0        0.90       15.07     14.31 o 
  -2   8   0       33.43       10.70     13.83 o 
  -1   8   0      323.92      392.83     50.10 o 
   0   8   0      264.73      301.94     30.11 o 
   1   8   0     1439.46     1367.11     35.43 o 
   2   8   0        6.72       16.83     10.94 o 
   3   8   0      198.94      292.49     36.00 o 
   4   8   0       33.27       29.48     11.94 o 
   5   8   0     1606.37     1527.51     57.58 o 
   6   8   0       32.53       13.01     18.45 o 
   7   8   0       12.72       13.66     14.89 o 
   8   8   0      185.61      158.88     34.15 o 
   9   8   0       79.94       97.76     27.00 o 
  10   8   0        9.08      -14.81     23.06 o 
  11   8   0       57.55       80.85     30.25 o 
  -7   9   0        6.90       10.66     20.80 o 
  -6   9   0       13.20       50.58     25.43 o 
  -5   9   0       76.80       61.79     21.38 o 
  -4   9   0       73.53       77.92     21.61 o 
  -3   9   0      114.62      155.69     26.12 o 
  -2   9   0       34.09       48.03     17.36 o 
  -1   9   0      506.85      503.38     40.72 o 
   0   9   0       38.75       57.65     18.79 o 
   1   9   0      985.86     1047.73     45.39 o 
   2   9   0      209.28      203.35     20.49 o 
   3   9   0      485.72      467.11     28.34 o 
   4   9   0        0.65        9.02     11.11 o 
   5   9   0      532.54      456.33     40.34 o 
   6   9   0       46.39       79.32     35.95 o 
   7   9   0        7.05        4.61     14.57 o 
   8   9   0       57.96       30.40     18.75 o 
   9   9   0       98.53      117.65     28.31 o 
  10   9   0       14.83       33.82     20.49 o 
  11   9   0       37.24       26.82     28.92 o 
  -7  10   0        7.80       17.42     22.83 o 
  -6  10   0        9.45       24.24     20.80 o 
  -5  10   0       18.32       10.64     19.28 o 
  -4  10   0       53.23       54.84     20.58 o 
  -3  10   0      102.24      114.70     26.46 o 
  -2  10   0       42.00       55.18     19.41 o 
  -1  10   0      210.17      161.46     27.94 o 
   0  10   0       81.30      124.87     23.81 o 
   1  10   0       53.33       40.13     30.89 o 
   2  10   0        0.85       -0.09     14.38 o 
   3  10   0      331.46      323.80     26.39 o 
   4  10   0      165.34      205.19     30.41 o 
   5  10   0      148.99      151.94     30.45 o 
   6  10   0       78.91       96.66     23.04 o 
   7  10   0      244.00      332.88     41.10 o 
   8  10   0       26.55       11.89     16.23 o 
   9  10   0       27.29       18.07     18.83 o 
  10  10   0       13.28       18.74     20.74 o 
  11  10   0       15.03       20.87     26.47 o 
  -6  11   0        3.98        3.91     22.23 o 
  -5  11   0       28.58       14.01     20.07 o 
  -4  11   0       33.83       45.58     20.92 o 
  -3  11   0      116.70      134.51     27.29 o 
  -2  11   0        3.21        2.74     16.45 o 
  -1  11   0       66.88       65.54     22.30 o 
   0  11   0       51.96       26.31     18.01 o 
   1  11   0      326.30      381.07     38.33 o 
   2  11   0       37.18       54.72     20.01 o 
   3  11   0      362.84      301.85     33.50 o 
   4  11   0       17.39       28.96     16.39 o 
   5  11   0       23.75       33.35     18.37 o 
   6  11   0       20.03       33.98     18.00 o 
   7  11   0      166.46      163.31     31.86 o 
   8  11   0       41.88       21.01     18.67 o 
   9  11   0       39.84       95.30     26.49 o 
  10  11   0       24.40        8.84     26.37 o 
  -5  12   0        9.94      -14.47     20.35 o 
  -4  12   0       11.71       30.12     21.79 o 
  -3  12   0       58.64       21.10     25.44 o 
  -2  12   0        2.16        6.87     17.29 o 
  -1  12   0       20.56        4.28     17.76 o 
   0  12   0        0.31       -5.24     15.61 o 
   1  12   0      127.03      124.20     25.62 o 
   2  12   0       13.50        9.29     17.53 o 
   3  12   0      194.95      200.21     39.60 o 
   4  12   0      109.43      144.41     41.82 o 
   5  12   0       18.84       51.32     33.51 o 
   6  12   0       35.80       12.73     18.04 o 
   7  12   0       62.53       92.13     24.81 o 
   8  12   0       25.26       33.46     21.07 o 
   9  12   0       58.28       57.95     57.17 o 
  10  12   0       32.02       44.40     28.75 o 
  -3  13   0       36.83       95.95     25.93 o 
  -2  13   0        8.87       25.64     20.74 o 
  -1  13   0       94.22      150.72     28.39 o 
   0  13   0        4.68        7.38     18.93 o 
   1  13   0       36.79       70.71     21.65 o 
   2  13   0        6.77       -7.00     17.43 o 
   3  13   0      127.19       73.55     35.73 o 
   4  13   0       73.64       87.30     34.27 o 
   5  13   0       34.76       27.18     33.54 o 
   6  13   0       18.94       54.90     38.71 o 
   7  13   0       35.16      -48.24     33.24 o 
   8  13   0       22.40       40.53     21.74 o 
   9  13   0       19.00      -10.31     44.88 o 
  -2  14   0        0.03      -11.27     17.78 o 
  -1  14   0       42.99       48.62     22.02 o 
   0  14   0        3.87        4.73     19.54 o 
   1  14   0       45.23       26.60     19.06 o 
   2  14   0       44.20       26.66     19.51 o 
   3  14   0       35.31      106.79     40.74 o 
   4  14   0       41.87       82.59     38.93 o 
   5  14   0       26.79       34.70     34.57 o 
   6  14   0       22.05      100.37     41.33 o 
   7  14   0       38.06       44.34     43.28 o 
   8  14   0       22.19       60.66     40.82 o 
   0  15   0        2.17       14.89     25.55 o 
   1  15   0       47.16       43.85     22.39 o 
   2  15   0       22.21       17.96     20.59 o 
   3  15   0       18.37        9.66     33.32 o 
   4  15   0       13.45        1.00     31.08 o 
   5  15   0       40.63       59.34     35.14 o 
   6  15   0       14.57      -29.91     33.57 o 
  -5 -15   1       27.12       54.33     35.16 o 
  -4 -15   1       18.89       45.37     34.76 o 
  -3 -15   1       21.08      -32.56     27.12 o 
  -2 -15   1       36.59       76.82     36.35 o 
  -1 -15   1       17.21       15.63     22.74 o 
  -7 -14   1        3.83       -9.74     45.69 o 
  -6 -14   1        8.32       -7.50     38.19 o 
  -5 -14   1       40.03       58.63     36.71 o 
  -4 -14   1       43.93        7.01     29.97 o 
  -3 -14   1       28.38       82.21     38.98 o 
  -2 -14   1       49.90       31.48     22.14 o 
  -1 -14   1       12.53       13.40     19.83 o 
   0 -14   1       69.89      112.61     33.65 o 
   1 -14   1        6.76       40.40     30.49 o 
   2 -14   1       21.34      -14.67     30.79 o 
  -8 -13   1       56.22       68.55     28.86 o 
  -7 -13   1       31.39       58.09     44.47 o 
  -6 -13   1       20.21       41.04     37.84 o 
  -5 -13   1      107.99       54.46     38.95 o 
  -4 -13   1       74.33       29.59     30.91 o 
  -3 -13   1       28.02       62.56     36.11 o 
  -2 -13   1       24.07       20.31     54.57 o 
  -1 -13   1       32.33       20.75     18.51 o 
   0 -13   1       84.50      121.62     27.07 o 
   1 -13   1        0.12       -7.80     56.43 o 
   2 -13   1       37.50       42.83     22.09 o 
   3 -13   1        0.00       -8.98     18.96 o 
  -9 -12   1       20.00       14.94     23.39 o 
  -8 -12   1       38.10       53.34     48.45 o 
  -7 -12   1       56.04       80.33     25.15 o 
  -6 -12   1       78.26       22.90     33.27 o 
  -5 -12   1       71.24      124.54     40.33 o 
  -4 -12   1       59.05      111.71     39.52 o 
  -3 -12   1       48.84       29.30     19.56 o 
  -2 -12   1      269.56      293.96     35.16 o 
  -1 -12   1        1.98       24.73     18.94 o 
   0 -12   1       69.55       76.95     22.61 o 
   1 -12   1        3.84       -1.28     16.94 o 
   2 -12   1       81.60       50.49     21.06 o 
   3 -12   1        3.14       24.63     21.75 o 
   4 -12   1       41.84       39.95     23.02 o 
 -10 -11   1        8.43       24.52     27.44 o 
  -9 -11   1       37.94       27.94     23.77 o 
  -8 -11   1       44.95       70.95     24.87 o 
  -7 -11   1      122.72      110.52     26.02 o 
  -6 -11   1      130.61      114.13     24.01 o 
  -5 -11   1       13.13      -14.78     13.35 o 
  -4 -11   1        6.11        4.36     26.99 o 
  -3 -11   1      276.79      263.30     32.54 o 
  -2 -11   1      534.17      464.96     66.35 o 
  -1 -11   1       10.27       28.01     28.18 o 
   0 -11   1       19.00        5.77     15.92 o 
   1 -11   1        2.25       -4.46     20.72 o 
   2 -11   1       38.70       47.98     20.16 o 
   3 -11   1       14.69       20.46     18.54 o 
   5 -11   1       15.12       20.11     22.40 o 
   6 -11   1        6.21       18.73     22.26 o 
 -10 -10   1        7.09       14.88     24.30 o 
  -9 -10   1       29.17       25.95     26.09 o 
  -8 -10   1       75.98       58.59     24.51 o 
  -7 -10   1       86.78       42.20     27.20 o 
  -6 -10   1      230.53      183.75     47.93 o 
  -5 -10   1       45.31       58.95     20.00 o 
  -4 -10   1      158.69      165.31     28.71 o 
  -3 -10   1      127.74      122.93     24.73 o 
  -2 -10   1      235.86      225.18     28.93 o 
  -1 -10   1        3.62       28.80     16.31 o 
   0 -10   1      269.89      280.97     64.88 o 
   1 -10   1       86.67       91.85     23.06 o 
   2 -10   1      203.04      139.82     26.46 o 
   3 -10   1        0.65       21.48     26.92 o 
   4 -10   1       65.69       86.72     23.59 o 
   5 -10   1       21.23       32.22     20.68 o 
   6 -10   1       20.86       33.76     21.14 o 
 -11  -9   1       26.95       -1.44     33.69 o 
 -10  -9   1       48.87       61.52     29.02 o 
  -9  -9   1       24.05      -11.61     25.81 o 
  -8  -9   1      110.44       71.63     57.86 o 
  -7  -9   1      160.62      173.40     32.76 o 
  -6  -9   1      104.18      120.77     26.43 o 
  -5  -9   1      271.55      258.50     36.34 o 
  -4  -9   1      274.85      275.68     23.99 o 
  -3  -9   1       82.43      105.00     17.59 o 
  -2  -9   1       23.72        5.39     10.54 o 
  -1  -9   1       12.37       10.65     14.36 o 
   0  -9   1      297.75      293.61     31.82 o 
   1  -9   1      292.16      194.78     28.27 o 
   2  -9   1      146.56      150.43     32.14 o 
   3  -9   1       46.90       82.07     34.23 o 
   4  -9   1       74.73       43.20     20.63 o 
   5  -9   1       90.97      111.69     35.79 o 
   6  -9   1       26.96        9.39     18.77 o 
   7  -9   1       10.02        8.22     21.73 o 
 -11  -8   1       23.08       60.44     36.98 o 
 -10  -8   1      103.88      132.31     32.20 o 
  -9  -8   1       35.29       34.03     38.83 o 
  -8  -8   1       53.96       67.39     21.83 o 
  -7  -8   1       84.78       74.90     23.52 o 
  -6  -8   1      267.49      245.96     33.80 o 
  -5  -8   1       21.04       28.02     17.14 o 
  -4  -8   1      810.34      769.33     35.32 o 
  -3  -8   1       45.34       68.69     17.11 o 
  -2  -8   1      790.17      804.63     29.36 o 
   0  -8   1      575.56      610.07     36.95 o 
   1  -8   1       91.25      109.35     22.20 o 
   2  -8   1      184.78      166.92     67.29 o 
   3  -8   1       44.31       31.45     17.28 o 
   4  -8   1      154.14      122.62     24.62 o 
   5  -8   1       74.59       99.62     29.83 o 
   6  -8   1       11.52       10.45     27.73 o 
   7  -8   1       13.60       19.80     20.26 o 
   8  -8   1        2.22       23.55     22.71 o 
 -11  -7   1       18.79      -17.99     39.37 o 
 -10  -7   1       67.35       81.96     24.87 o 
  -9  -7   1       10.36       34.74     19.68 o 
  -8  -7   1       59.83       61.14     22.98 o 
  -7  -7   1        6.31       32.50     16.07 o 
  -6  -7   1     1208.10     1166.84     95.28 o 
  -5  -7   1       29.50       47.25     18.55 o 
  -4  -7   1      700.20      740.21     27.19 o 
  -3  -7   1       16.47       24.66     10.31 o 
  -2  -7   1       77.20      121.94     17.99 o 
  -1  -7   1      383.53      423.23     20.42 o 
   0  -7   1      274.52      249.70     16.40 o 
   1  -7   1      246.34      266.89     28.99 o 
   2  -7   1      504.17      388.06     33.68 o 
   3  -7   1      244.78      248.15     29.81 o 
   4  -7   1       24.58       37.22     18.11 o 
   5  -7   1      144.61      153.60     42.17 o 
   6  -7   1       16.73       51.15     20.66 o 
   7  -7   1       70.74       48.76     22.05 o 
   8  -7   1        1.23        3.45     20.18 o 
   9  -7   1        7.73       31.96     22.56 o 
 -11  -6   1        5.42       -1.47     20.88 o 
 -10  -6   1       52.81       47.26     27.08 o 
  -9  -6   1        0.59      -10.23     15.45 o 
  -8  -6   1      259.94      251.91     36.96 o 
  -7  -6   1       26.85       50.33     19.96 o 
  -6  -6   1      903.25      819.42     43.35 o 
  -5  -6   1        0.84       19.75     19.12 o 
  -4  -6   1     3767.93     3674.03     51.45 o 
  -3  -6   1     1251.02     1396.88     32.68 o 
  -2  -6   1      825.81      734.32     43.76 o 
   0  -6   1      654.04      710.96     21.33 o 
   1  -6   1       27.38       50.83     17.24 o 
   2  -6   1      751.46      705.47     65.55 o 
   3  -6   1      185.05      207.32     26.44 o 
   4  -6   1        0.60        3.70     11.63 o 
   5  -6   1       32.04       44.50     19.35 o 
   6  -6   1       10.39       43.87     20.52 o 
   7  -6   1       79.39      126.59     39.18 o 
   8  -6   1       11.61       23.05     19.74 o 
   9  -6   1       18.24       63.88     32.89 o 
 -12  -5   1       15.92       42.63     23.81 o 
 -11  -5   1        0.62      -23.52     15.68 o 
 -10  -5   1       51.51       17.41     39.02 o 
  -9  -5   1        0.36        5.72     16.45 o 
  -8  -5   1      284.03      307.15     36.98 o 
  -7  -5   1       45.62       28.55     15.92 o 
  -6  -5   1      357.27      388.75     53.41 o 
  -5  -5   1      284.87      328.59     31.92 o 
  -4  -5   1     5963.39     5900.84     75.33 o 
  -3  -5   1     2539.09     2636.44     40.81 o 
  -1  -5   1      133.44      128.12     12.11 o 
   2  -5   1       27.93       12.51     11.17 o 
   3  -5   1     1500.28     1459.22     76.61 o 
   4  -5   1        0.83        5.61     13.19 o 
   5  -5   1      198.83      176.47     26.02 o 
   6  -5   1       23.31       62.12     20.95 o 
   7  -5   1      110.74      140.29     52.70 o 
   8  -5   1        7.70        9.07     17.01 o 
   9  -5   1       39.04       79.85     35.73 o 
  10  -5   1        0.02       13.97     29.86 o 
 -12  -4   1       21.91        3.09     53.92 o 
 -11  -4   1        1.75       17.07     20.20 o 
 -10  -4   1       16.13       15.52     17.60 o 
  -9  -4   1       11.73        6.85     18.69 o 
  -8  -4   1      485.49      419.84     41.35 o 
  -7  -4   1      118.15      120.57     24.44 o 
  -6  -4   1     1140.90      968.26     43.46 o 
  -5  -4   1      470.88      474.04     34.12 o 
  -4  -4   1     5034.91     5272.81     64.33 o 
  -2  -4   1     5411.05     5114.93     80.83 o 
   2  -4   1        3.60        3.44      9.03 o 
   3  -4   1      598.69      547.49     16.43 o 
   4  -4   1       28.84       55.36     10.46 o 
   5  -4   1      258.64      339.33     31.50 o 
   6  -4   1       72.15       67.94     22.16 o 
   7  -4   1       76.62      107.02     55.18 o 
   8  -4   1        1.07       46.26     18.97 o 
   9  -4   1       65.68       27.42     30.15 o 
  10  -4   1        2.23       34.68     32.59 o 
 -12  -3   1       24.72       44.30     26.94 o 
 -11  -3   1        3.98      -23.59     18.38 o 
 -10  -3   1        9.39       17.37     18.01 o 
  -9  -3   1       22.39        2.29     22.02 o 
  -8  -3   1      497.69      471.22     42.57 o 
  -7  -3   1       97.00       58.14     28.30 o 
  -6  -3   1     1039.33      962.52     41.50 o 
  -5  -3   1      468.32      438.26     31.49 o 
  -4  -3   1      264.41      289.06     24.31 o 
   2  -3   1        1.90        8.06      8.28 o 
   3  -3   1     3261.54     3021.28     38.82 o 
   4  -3   1       12.41        9.28      7.52 o 
   5  -3   1      605.81      582.44     24.03 o 
   6  -3   1       16.82       16.03     11.05 o 
   7  -3   1      174.77      202.07     27.75 o 
   8  -3   1        5.69       -1.57     15.70 o 
   9  -3   1       49.91       86.35     32.75 o 
  10  -3   1        9.25       33.73     27.01 o 
  11  -3   1        3.95       16.00     27.94 o 
 -12  -2   1       22.02       22.44     35.91 o 
 -11  -2   1        3.16       -5.98     17.46 o 
 -10  -2   1       39.91       51.69     36.25 o 
  -9  -2   1        9.86       24.30     18.37 o 
  -8  -2   1      332.63      293.19     49.41 o 
  -7  -2   1      278.67      261.31     47.84 o 
  -6  -2   1     1091.37      977.02     41.31 o 
  -5  -2   1       16.86       18.46      7.04 o 
  -4  -2   1       33.74       44.11      6.96 o 
  -3  -2   1     1883.09     1934.82     29.74 o 
  -2  -2   1    16600.65    16383.35    125.03 o 
   3  -2   1      357.80      338.60     15.92 o 
   4  -2   1      176.40      178.09     14.83 o 
   5  -2   1      274.19      297.66     20.20 o 
   6  -2   1      236.03      273.78     21.82 o 
   7  -2   1      425.71      453.09     29.12 o 
   8  -2   1        4.33        3.93     23.17 o 
   9  -2   1       49.90       69.13     30.13 o 
  10  -2   1       34.25        7.77     27.72 o 
 -11  -1   1        1.94       -2.76     19.76 o 
 -10  -1   1       82.31      101.20     26.54 o 
  -9  -1   1        4.87        6.75     16.62 o 
  -8  -1   1       79.00       85.07     21.05 o 
  -7  -1   1      337.33      293.91     31.91 o 
  -6  -1   1      574.07      565.19     23.35 o 
  -5  -1   1      189.41      162.67     14.28 o 
  -4  -1   1      112.22      132.68     13.05 o 
  -3  -1   1     2018.52     2099.80     28.52 o 
  -2  -1   1     3403.97     4157.35     38.98 o 
   3  -1   1     4522.23     5156.23     49.94 o 
   4  -1   1      196.72      183.77     14.17 o 
   5  -1   1     1080.56     1079.88     28.86 o 
   6  -1   1       23.44       53.74     12.53 o 
   7  -1   1      215.36      197.61     20.74 o 
   8  -1   1       16.82       19.83     14.21 o 
   9  -1   1        6.24       10.02     16.07 o 
  11  -1   1        4.90       53.95     42.09 o 
 -11   0   1        3.61       36.54     31.20 o 
 -10   0   1       90.09       91.92     27.42 o 
  -9   0   1       19.64       36.42     19.54 o 
  -8   0   1       89.99       91.93     22.41 o 
  -7   0   1      142.93      153.42     24.53 o 
  -6   0   1      250.04      235.35     19.84 o 
  -5   0   1     1467.58     1393.59     38.44 o 
  -4   0   1       76.51       95.12     10.92 o 
  -3   0   1      854.82      898.68     20.19 o 
  -2   0   1     3334.32     3217.74     33.69 o 
  -1   0   1     5311.88     4801.00     40.36 o 
   3   0   1        6.73       11.46      8.54 o 
   4   0   1      431.74      373.62     20.43 o 
   5   0   1     2384.02     2288.54     39.49 o 
   6   0   1      288.93      329.99     22.47 o 
   7   0   1      310.37      329.40     23.22 o 
   8   0   1       27.46        9.64     19.22 o 
   9   0   1        0.47       18.67     36.35 o 
  10   0   1       23.08       54.93     26.74 o 
  11   0   1        9.83        3.79     34.00 o 
 -11   1   1        2.94       30.07     35.81 o 
 -10   1   1       50.01       72.61     24.97 o 
  -9   1   1       42.29       48.70     20.44 o 
  -8   1   1       64.08       60.63     25.82 o 
  -7   1   1       61.71       34.39     17.38 o 
  -6   1   1       39.24       29.89     11.71 o 
  -5   1   1     1914.99     1954.52     49.10 o 
  -4   1   1        1.32        9.22      6.73 o 
  -3   1   1     2879.68     3045.79     38.44 o 
  -1   1   1     3118.62     3727.60     32.71 o 
   1   1   1    18057.67    16230.87     77.82 o 
   4   1   1       14.98       15.61      6.13 o 
   5   1   1      271.67      271.89     23.70 o 
   6   1   1        8.87        9.69      9.59 o 
   7   1   1      342.78      308.83     31.31 o 
   8   1   1      223.51      234.88     58.47 o 
   9   1   1       11.12       13.32     15.73 o 
  10   1   1       14.50       23.61     18.40 o 
  11   1   1        4.66       29.68     20.51 o 
  12   1   1        9.73       65.26     54.73 o 
 -11   2   1        0.72       78.85     42.82 o 
 -10   2   1       30.60      141.65     40.93 o 
  -9   2   1      100.11      118.40     35.08 o 
  -8   2   1       24.43       28.04     16.35 o 
  -7   2   1       81.20      102.96     17.38 o 
  -6   2   1        4.55       -1.68      9.86 o 
  -5   2   1      274.23      320.36     21.33 o 
  -4   2   1      223.87      238.09     16.81 o 
  -3   2   1     9256.54     9313.71     74.18 o 
  -2   2   1      457.94      495.86     19.35 o 
  -1   2   1     5087.64     4624.32     39.00 o 
   0   2   1      196.94      240.69      8.37 o 
   2   2   1     3073.12     3535.73     36.87 o 
   3   2   1     2484.85     2271.87     42.47 o 
   4   2   1     1060.76      983.51     25.30 o 
   5   2   1      851.04      681.95     26.11 o 
   6   2   1      285.45      269.77     32.76 o 
   7   2   1      337.76      299.67     31.69 o 
   8   2   1      192.44      212.70     29.54 o 
   9   2   1        3.61       27.69     16.30 o 
  10   2   1       34.89       45.65     20.78 o 
  11   2   1        0.14       29.55     21.61 o 
  12   2   1       11.55        2.92     24.72 o 
 -10   3   1        7.08       40.66     31.45 o 
  -9   3   1       80.61      101.67     33.46 o 
  -8   3   1        3.40       29.10     25.47 o 
  -7   3   1      204.62      210.85     23.55 o 
  -6   3   1        1.55        5.40     10.75 o 
  -5   3   1      362.80      346.56     22.68 o 
  -4   3   1        2.23        3.64      7.45 o 
  -3   3   1     9128.91     9249.72     77.48 o 
  -1   3   1     7320.31     6183.17     50.86 o 
   2   3   1      870.56     1081.22     18.75 o 
   3   3   1     1281.39     1233.56     33.97 o 
   4   3   1        9.32       14.02      9.28 o 
   5   3   1      853.82      930.53     35.65 o 
   6   3   1     1301.91     1282.19     45.61 o 
   7   3   1        3.41       16.84     13.66 o 
   8   3   1      219.29      202.74     29.83 o 
   9   3   1        2.46        7.20     14.44 o 
  10   3   1       48.31       72.33     26.10 o 
  11   3   1        0.93        3.51     18.60 o 
  12   3   1        9.99       18.59     23.55 o 
 -10   4   1        0.55       -6.96     29.88 o 
  -9   4   1       42.22       56.79     32.27 o 
  -8   4   1        8.77       -3.02     15.74 o 
  -7   4   1       94.81      148.36     24.00 o 
  -6   4   1       62.53       69.22     20.50 o 
  -5   4   1      619.49      599.73     27.69 o 
  -3   4   1      232.35      271.19     20.85 o 
  -2   4   1       56.41       78.88     20.84 o 
  -1   4   1     1898.19     2164.69     32.15 o 
   0   4   1    10736.83    13037.36     94.51 o 
   1   4   1     1302.06     1094.92     31.30 o 
   3   4   1     1314.95     1288.61     22.64 o 
   4   4   1     1534.75     1286.74     50.43 o 
   5   4   1      215.41      219.70     27.64 o 
   6   4   1      593.94      601.40     35.82 o 
   7   4   1       88.23      117.74     22.62 o 
   8   4   1      498.44      434.59     58.12 o 
   9   4   1       22.76       -0.19     15.72 o 
  10   4   1       16.02        9.23     18.73 o 
  11   4   1        2.61      -10.92     16.98 o 
  12   4   1        6.75       -4.82     19.80 o 
 -10   5   1        0.55       -6.47     26.64 o 
  -9   5   1       24.86       75.33     31.48 o 
  -8   5   1        5.86        4.18     17.48 o 
  -7   5   1      162.11      205.63     48.79 o 
  -6   5   1        0.48       -6.10     13.65 o 
  -5   5   1      471.16      411.39     34.34 o 
  -4   5   1       20.67       14.29      9.90 o 
  -3   5   1     2684.98     2508.19     42.95 o 
  -2   5   1       63.66       57.06     14.27 o 
   3   5   1     2299.83     2261.81     34.40 o 
   4   5   1     3808.79     3839.79     83.56 o 
   5   5   1       80.88      137.21     21.48 o 
   6   5   1      384.69      371.76     34.47 o 
   7   5   1      199.53      176.05     27.73 o 
   8   5   1      338.48      332.50     62.76 o 
   9   5   1        7.01       -4.70     13.22 o 
  10   5   1       18.89       25.20     17.57 o 
  11   5   1        6.05       -2.52     18.60 o 
  12   5   1        7.11        8.03     22.64 o 
  -9   6   1       10.89      -25.47     25.80 o 
  -8   6   1        9.51        7.04     17.96 o 
  -7   6   1      149.83      181.77     29.62 o 
  -6   6   1        0.17        8.40     16.33 o 
  -5   6   1        1.53      -10.28     19.96 o 
  -4   6   1       68.41       47.35     15.68 o 
  -3   6   1      460.35      493.45     34.85 o 
  -2   6   1     1259.94     1203.21     29.38 o 
  -1   6   1     1147.54     1187.38     28.05 o 
   2   6   1     5400.39     5677.07     63.35 o 
   3   6   1     3964.12     4219.92     78.15 o 
   4   6   1     1374.30     1274.64     47.22 o 
   5   6   1      149.75      171.18     37.04 o 
   6   6   1      662.70      519.40     39.69 o 
   7   6   1       55.46       66.04     20.08 o 
   8   6   1       80.33       52.29     30.05 o 
   9   6   1        5.81      -20.52     13.68 o 
  10   6   1       47.83       22.25     37.50 o 
  11   6   1        4.19        1.26     18.17 o 
  12   6   1        6.41      -10.99     21.69 o 
  -9   7   1        5.86        4.57     30.37 o 
  -8   7   1        0.01       24.75     20.30 o 
  -7   7   1      122.01      128.53     27.14 o 
  -6   7   1        1.72       -5.22     16.04 o 
  -5   7   1      208.29      236.55     30.29 o 
  -4   7   1        2.84        9.68     13.83 o 
  -3   7   1       51.83       60.78     16.39 o 
  -2   7   1      305.69      291.86     29.50 o 
  -1   7   1      435.44      448.44     28.33 o 
   0   7   1      151.91      158.48     15.12 o 
   2   7   1     2865.44     3023.21     49.78 o 
   3   7   1       63.13       83.83     12.17 o 
   4   7   1      128.80      114.92     13.57 o 
   5   7   1      151.60      206.81     28.55 o 
   6   7   1     2065.78     2034.88     65.17 o 
   7   7   1        4.54        2.48     13.86 o 
   8   7   1        2.21       10.39     14.92 o 
   9   7   1       42.80       14.79     38.57 o 
  10   7   1       67.53       38.76     23.29 o 
  11   7   1       10.40       17.07     31.28 o 
  12   7   1        2.60       -9.61     21.91 o 
  -8   8   1        1.21        9.15     22.42 o 
  -7   8   1       11.49       31.43     20.63 o 
  -6   8   1        4.41       19.11     18.01 o 
  -5   8   1      143.11      201.88     30.75 o 
  -4   8   1      101.35      118.82     35.64 o 
  -3   8   1        1.76       -0.28     21.06 o 
  -2   8   1      374.97      303.39     83.83 o 
  -1   8   1      238.78      270.68     29.59 o 
   0   8   1     1744.98     1906.52     40.57 o 
   1   8   1      700.15      679.03     39.61 o 
   2   8   1      298.37      284.00     21.69 o 
   3   8   1        1.26       -0.88     12.43 o 
   4   8   1     1437.13     1390.91     47.86 o 
   5   8   1       65.85       87.64     22.33 o 
   6   8   1      877.58      805.08     59.32 o 
   7   8   1       81.23       80.09     22.56 o 
   8   8   1        1.11       14.16     16.62 o 
   9   8   1        0.60       -9.35     15.44 o 
  10   8   1       41.33       43.09     39.53 o 
  11   8   1       10.29        3.80     20.89 o 
  12   8   1        3.24       17.79     21.12 o 
  -7   9   1        6.18       12.28     35.03 o 
  -6   9   1        0.67       -4.03     17.08 o 
  -5   9   1       84.74       69.45     31.16 o 
  -4   9   1       85.84       80.15     26.54 o 
  -3   9   1      109.73      106.17     22.94 o 
  -2   9   1        3.91        8.42     12.90 o 
  -1   9   1        8.13       18.95     14.65 o 
   0   9   1      594.36      569.44     45.39 o 
   1   9   1       42.57       52.29     13.38 o 
   2   9   1      556.03      619.89     27.97 o 
   3   9   1       39.04       28.58     12.50 o 
   4   9   1      883.49      855.75     39.20 o 
   5   9   1       20.20       18.36     15.52 o 
   6   9   1       22.82       50.49     32.55 o 
   7   9   1        6.88        3.95     24.27 o 
   8   9   1      110.56       90.38     25.52 o 
   9   9   1       52.51       27.66     22.98 o 
  10   9   1       33.19       53.83     23.71 o 
  11   9   1        2.30       23.06     27.56 o 
  -7  10   1        6.03       15.48     23.70 o 
  -6  10   1        8.17        0.97     60.32 o 
  -5  10   1       15.58       47.34     24.32 o 
  -4  10   1      101.57      126.23     69.76 o 
  -3  10   1       69.80       54.82     19.38 o 
  -2  10   1      182.28      167.08     47.17 o 
  -1  10   1       15.90       17.69     18.76 o 
   0  10   1      225.79      235.88     33.89 o 
   1  10   1      201.06      201.55     50.59 o 
   2  10   1      553.96      568.50     49.14 o 
   3  10   1        3.84       10.37     12.02 o 
   4  10   1       78.52       68.97     15.91 o 
   5  10   1       65.75       78.49     20.80 o 
   6  10   1       86.59       81.00     23.68 o 
   7  10   1       22.35       56.59     46.65 o 
   8  10   1      141.83      125.79     27.63 o 
   9  10   1       19.57       44.77     20.34 o 
  10  10   1       10.72       34.93     19.19 o 
  11  10   1        2.43       22.58     26.35 o 
  -6  11   1        9.09      -29.24     31.58 o 
  -5  11   1       12.68       29.17     21.12 o 
  -4  11   1       15.81        4.55     18.84 o 
  -3  11   1        5.59       29.12     19.28 o 
  -2  11   1       57.77       55.58     19.52 o 
  -1  11   1       15.26       -2.17     16.21 o 
   0  11   1      125.27      165.17     48.68 o 
   1  11   1        7.72        0.09     14.15 o 
   2  11   1      291.96      261.65     32.19 o 
   3  11   1      186.19      221.28     37.91 o 
   4  11   1       40.99       27.33     17.93 o 
   5  11   1        6.33        4.63     15.10 o 
   6  11   1      125.53      171.35     30.62 o 
   7  11   1       75.50      102.95     27.39 o 
   8  11   1       27.62        2.92     33.66 o 
   9  11   1       35.01       64.61     35.96 o 
  10  11   1        9.68       48.52     27.26 o 
  -5  12   1        3.16        1.20     22.06 o 
  -4  12   1       36.14       55.49     25.00 o 
  -3  12   1       18.97       45.96     21.09 o 
  -2  12   1       30.85       37.42     20.74 o 
  -1  12   1       11.81       28.83     19.46 o 
   0  12   1       88.90       80.52     64.29 o 
   1  12   1        0.83        1.06     16.86 o 
   2  12   1      229.10      218.38     36.95 o 
   3  12   1       31.34        5.87     16.63 o 
   4  12   1       65.99       62.02     35.03 o 
   5  12   1       39.15       49.55     21.44 o 
   6  12   1       15.72       11.21     17.87 o 
   7  12   1       27.20       33.50     20.18 o 
   8  12   1       15.68       24.16     19.88 o 
   9  12   1       61.68       88.91     42.21 o 
  10  12   1        7.73       36.72     47.71 o 
  -4  13   1       11.92        7.39     21.46 o 
  -3  13   1        5.86       50.25     21.95 o 
  -2  13   1       31.13       19.53     24.20 o 
  -1  13   1        0.01       18.63     17.50 o 
   0  13   1       36.43       35.79     20.30 o 
   1  13   1       25.87       57.85     21.24 o 
   2  13   1       67.72       82.29     22.16 o 
   3  13   1        4.72        5.00     16.93 o 
   4  13   1      108.80      105.14     37.19 o 
   5  13   1      141.91      189.10     50.97 o 
   6  13   1        9.67       26.42     36.65 o 
   7  13   1       18.50       29.97     39.59 o 
   8  13   1       11.89        2.88     20.30 o 
   9  13   1       37.62       74.28     23.91 o 
  -2  14   1       31.97       32.61     22.28 o 
  -1  14   1        1.32       16.69     19.82 o 
   0  14   1       41.12       45.80     22.10 o 
   1  14   1       19.16       13.15     17.95 o 
   2  14   1       21.99       43.72     19.17 o 
   3  14   1        4.12        9.10     27.37 o 
   4  14   1       44.86       86.46     36.71 o 
   5  14   1       28.50       34.65     34.86 o 
   6  14   1       26.45       35.84     38.19 o 
   7  14   1       64.38       99.42     48.70 o 
   8  14   1        4.99      103.84     44.75 o 
   0  15   1       22.30       17.48     20.46 o 
   1  15   1       12.96       18.92     21.68 o 
   2  15   1       17.19       31.90     20.64 o 
   3  15   1       26.15       30.13     32.02 o 
   4  15   1       34.88       99.15     37.06 o 
   5  15   1        4.96       -3.09     29.86 o 
   6  15   1       21.89        3.52     30.64 o 
   7  15   1       23.42       57.03     36.27 o 
  -3 -15   2       28.92       -4.71     30.53 o 
  -6 -14   2        5.26       49.00     44.69 o 
  -5 -14   2        2.43       33.51     40.06 o 
  -4 -14   2       53.28       80.15     40.55 o 
  -3 -14   2       32.97       35.60     32.83 o 
  -2 -14   2       21.70       48.04     56.47 o 
  -1 -14   2       50.22      120.45     28.77 o 
   0 -14   2        9.62       21.92     20.45 o 
   1 -14   2        5.45       30.56     21.95 o 
  -8 -13   2       24.90       15.16     50.38 o 
  -7 -13   2       43.95       36.06     47.02 o 
  -6 -13   2        9.61       39.17     38.41 o 
  -5 -13   2       12.99       18.81     34.46 o 
  -4 -13   2       36.76       44.37     33.48 o 
  -3 -13   2       60.37      139.57     43.82 o 
  -2 -13   2       49.00       68.71     35.16 o 
  -1 -13   2      126.97      134.50     28.04 o 
   0 -13   2        0.63       -6.41     19.42 o 
   1 -13   2       37.47       29.85     22.48 o 
   2 -13   2       12.51       11.63     20.25 o 
   3 -13   2       19.64      -18.56     19.33 o 
  -9 -12   2        3.17       11.72     60.62 o 
  -8 -12   2       50.75       11.94     19.54 o 
  -7 -12   2       54.36       65.63     24.28 o 
  -6 -12   2       31.40       51.54     36.98 o 
  -5 -12   2       19.20       49.02     37.95 o 
  -4 -12   2       79.66      222.53     48.59 o 
  -3 -12   2       67.00       96.66     37.03 o 
  -2 -12   2       19.67       19.26     18.50 o 
  -1 -12   2       80.41       31.99     47.37 o 
   0 -12   2        1.78        1.60     35.84 o 
   1 -12   2       27.70       30.58     20.40 o 
   2 -12   2        0.30       12.75     22.17 o 
   3 -12   2       53.32      108.47     43.88 o 
   4 -12   2        2.67        6.54     28.06 o 
  -9 -11   2       22.59       29.16     31.29 o 
  -8 -11   2       70.68       57.56     25.90 o 
  -7 -11   2       75.37       48.28     25.32 o 
  -6 -11   2       19.91       16.61     32.59 o 
  -5 -11   2       28.49       50.29     37.27 o 
  -4 -11   2      105.93       99.05     36.65 o 
  -3 -11   2      214.41      195.02     29.87 o 
  -2 -11   2        9.72       -5.43     16.45 o 
  -1 -11   2      343.67      340.71     38.04 o 
   0 -11   2       27.76       14.44     17.02 o 
   1 -11   2       39.49       12.90     17.49 o 
   2 -11   2        1.92        8.25     16.65 o 
   3 -11   2       69.53       62.38     22.14 o 
   4 -11   2       10.91       18.67     26.07 o 
   5 -11   2       20.28       10.42     27.68 o 
 -10 -10   2       19.64        1.92     23.61 o 
  -9 -10   2       50.79       58.20     31.39 o 
  -8 -10   2       70.03       89.94     25.21 o 
  -7 -10   2       57.75       78.06     23.40 o 
  -6 -10   2      109.74      116.21     27.44 o 
  -5 -10   2      216.21      206.36     33.39 o 
  -4 -10   2       26.02       33.17     27.88 o 
  -3 -10   2       37.21       60.94     48.89 o 
  -2 -10   2        7.46       14.74     15.83 o 
  -1 -10   2      120.90      113.08     30.93 o 
   0 -10   2       48.57       41.20     19.38 o 
   1 -10   2      126.82      167.92     28.42 o 
   2 -10   2       43.87       60.84     21.09 o 
   3 -10   2       22.18       10.87     17.04 o 
   4 -10   2       35.56       36.45     19.21 o 
   5 -10   2       79.59       72.23     24.56 o 
   6 -10   2       14.12       21.73     22.76 o 
 -10  -9   2        9.15        8.40     27.58 o 
  -9  -9   2       79.41       95.72     29.08 o 
  -8  -9   2       11.48       23.99     21.01 o 
  -7  -9   2       90.79      107.86     27.25 o 
  -6  -9   2      645.04      683.56     60.57 o 
  -5  -9   2     1036.21     1068.56     52.94 o 
  -4  -9   2       48.15       57.40     23.16 o 
  -3  -9   2        2.63       10.18     15.19 o 
  -2  -9   2       33.29       70.40     20.30 o 
  -1  -9   2      109.53      126.28     23.06 o 
   0  -9   2      200.71      194.90     28.09 o 
   1  -9   2      707.44      551.37     43.84 o 
   2  -9   2       43.07       37.86     23.01 o 
   3  -9   2       61.68       61.92     21.65 o 
   4  -9   2        4.37       29.57     19.18 o 
   5  -9   2       39.79       45.52     20.30 o 
   6  -9   2       22.18       51.27     22.25 o 
   7  -9   2        9.08       29.35     23.39 o 
 -11  -8   2       22.63       23.88     26.58 o 
 -10  -8   2        9.85       19.48     21.31 o 
  -9  -8   2       71.11       80.82     25.37 o 
  -8  -8   2       74.29      115.70     33.08 o 
  -7  -8   2       80.67       76.15     24.59 o 
  -6  -8   2      405.77      479.93     44.79 o 
  -5  -8   2      467.42      462.09     65.02 o 
  -4  -8   2      110.01      103.87     17.21 o 
  -3  -8   2      212.75      244.33     22.46 o 
  -2  -8   2      122.54      178.22     19.10 o 
  -1  -8   2      115.55       84.03     19.19 o 
   0  -8   2      332.58      305.39     31.23 o 
   1  -8   2      270.03      240.22     28.66 o 
   2  -8   2      279.30      255.70     65.34 o 
   3  -8   2      212.58      200.59     29.32 o 
   4  -8   2       83.75       93.17     22.76 o 
   5  -8   2       35.78       54.35     20.68 o 
   6  -8   2       84.54       99.81     25.41 o 
   7  -8   2       19.71        2.64     21.21 o 
   8  -8   2        9.23       18.37     30.45 o 
 -11  -7   2       15.13       -0.65     19.42 o 
 -10  -7   2       10.42       33.20     26.24 o 
  -9  -7   2       46.31       15.04     16.04 o 
  -8  -7   2      129.66      108.89     26.66 o 
  -7  -7   2      226.23      241.67     34.77 o 
  -6  -7   2       17.66       12.01     15.61 o 
  -5  -7   2      689.42      640.10     41.66 o 
  -4  -7   2      127.67      117.86     19.19 o 
  -3  -7   2     1936.02     2001.94     44.25 o 
  -2  -7   2      159.70      127.85     19.80 o 
  -1  -7   2      239.81      262.75     19.42 o 
   0  -7   2       44.71       34.14     15.45 o 
   1  -7   2      200.21      203.32     26.12 o 
   2  -7   2      337.00      309.29     30.88 o 
   3  -7   2      203.34      258.49     29.65 o 
   4  -7   2       55.49       75.43     25.99 o 
   5  -7   2       38.87       28.02     17.43 o 
   6  -7   2       77.79       88.05     31.48 o 
   7  -7   2        0.11       -1.37     18.84 o 
   8  -7   2       13.76        4.04     39.55 o 
   9  -7   2        0.50       69.33     47.90 o 
 -11  -6   2        4.97        6.19     21.00 o 
 -10  -6   2       16.08       -2.47     31.09 o 
  -9  -6   2       73.52       57.69     40.40 o 
  -8  -6   2       25.58        4.93     18.70 o 
  -7  -6   2      227.69      209.93     31.21 o 
  -6  -6   2        1.31       14.39     14.57 o 
  -5  -6   2      737.44      771.75     44.64 o 
  -4  -6   2      373.37      431.86     22.55 o 
  -3  -6   2      737.04      805.52     27.41 o 
  -2  -6   2     1865.49     2121.30     41.64 o 
  -1  -6   2       49.35       50.72     10.89 o 
   0  -6   2      472.41      398.31     35.62 o 
   1  -6   2      983.51      894.14     37.16 o 
   2  -6   2     1494.97     1220.41     43.96 o 
   3  -6   2      325.20      320.62     42.81 o 
   4  -6   2      157.25      138.95     23.74 o 
   5  -6   2       39.12       39.85     16.79 o 
   6  -6   2       84.07       89.86     23.12 o 
   7  -6   2        1.20       -4.38     25.88 o 
   8  -6   2       31.85       15.89     20.73 o 
   9  -6   2        1.01       14.16     21.30 o 
 -11  -5   2        5.38       20.53     22.21 o 
 -10  -5   2       24.22       46.92     23.27 o 
  -9  -5   2      146.87      164.67     31.34 o 
  -8  -5   2       18.80       33.38     16.93 o 
  -7  -5   2      228.55      262.51     33.82 o 
  -6  -5   2       15.59       37.22     16.52 o 
  -5  -5   2     1360.04     1302.04     50.08 o 
  -4  -5   2      112.64      150.62     16.58 o 
  -3  -5   2     1645.93     1662.00     35.33 o 
  -2  -5   2      446.49      405.93     30.33 o 
  -1  -5   2     2326.92     2339.33     38.97 o 
   0  -5   2       55.28       67.46      9.69 o 
   1  -5   2       68.82       52.59     14.44 o 
   2  -5   2      216.73      170.54     20.95 o 
   3  -5   2       72.17       87.67     37.06 o 
   4  -5   2      488.03      397.01     72.73 o 
   5  -5   2       66.79       85.76     21.86 o 
   6  -5   2       41.42       50.15     18.41 o 
   7  -5   2        0.16      -10.30     15.16 o 
   8  -5   2       61.49       72.05     24.38 o 
   9  -5   2        2.70        7.66     27.94 o 
  10  -5   2       25.51       39.01     32.29 o 
 -11  -4   2       13.02       13.43     31.32 o 
 -10  -4   2       14.34       35.83     20.12 o 
  -9  -4   2       85.46       69.16     23.81 o 
  -8  -4   2       50.70       10.36     15.15 o 
  -7  -4   2      458.03      472.13     41.21 o 
  -6  -4   2      105.09      105.58     30.99 o 
  -5  -4   2      662.49      685.10     23.97 o 
  -4  -4   2      118.37      122.07     19.00 o 
  -3  -4   2      750.90      889.37     54.37 o 
  -2  -4   2      457.10      506.00     19.04 o 
  -1  -4   2     5073.69     5325.10     55.45 o 
   1  -4   2        3.17       22.69     25.35 o 
   2  -4   2      244.79      260.49     22.70 o 
   3  -4   2        2.29       -2.06     10.16 o 
   4  -4   2     2625.70     2376.39     58.46 o 
   5  -4   2       34.99       15.58     19.31 o 
   6  -4   2        7.36        3.97     14.05 o 
   7  -4   2       17.39       27.22     18.16 o 
   8  -4   2      109.20      159.80     28.84 o 
   9  -4   2       10.64       91.39     36.06 o 
  10  -4   2       26.10       66.05     32.37 o 
 -11  -3   2       36.32       41.02     24.55 o 
 -10  -3   2        0.27        7.43     18.05 o 
  -9  -3   2       40.91       34.86     19.06 o 
  -8  -3   2       45.16       54.39     20.53 o 
  -7  -3   2     1242.04     1067.30     53.41 o 
  -6  -3   2      646.53      635.00     59.93 o 
  -5  -3   2     1213.66     1154.36     30.91 o 
  -4  -3   2     1241.13     1304.64     30.56 o 
  -3  -3   2     1835.37     1884.94     31.82 o 
  -2  -3   2     1615.48     1683.30     29.90 o 
   0  -3   2      106.73      138.36     10.64 o 
   3  -3   2      354.67      337.99     13.60 o 
   4  -3   2     1023.58     1037.90     26.16 o 
   5  -3   2      128.66      159.59     16.23 o 
   6  -3   2       27.07       43.99     18.65 o 
   7  -3   2       85.40      109.97     23.05 o 
   8  -3   2      215.06      282.29     34.19 o 
   9  -3   2       20.03       66.45     31.18 o 
  10  -3   2       26.84       15.43     32.75 o 
  11  -3   2        0.58       -1.95     28.86 o 
 -11  -2   2       47.87       80.43     28.95 o 
 -10  -2   2        8.70       -7.62     17.31 o 
  -9  -2   2       56.98       65.64     21.90 o 
  -8  -2   2       57.70       26.58     17.89 o 
  -7  -2   2      748.45      676.39     38.58 o 
  -6  -2   2      501.53      599.24     23.50 o 
  -5  -2   2     1108.69     1214.72     28.15 o 
  -4  -2   2      252.43      270.13     28.01 o 
  -3  -2   2      335.14      338.09     14.59 o 
   0  -2   2     4209.78     4219.20     42.70 o 
   2  -2   2     2709.88     3356.84     35.09 o 
   3  -2   2      652.22      830.33     24.75 o 
   4  -2   2      103.17      113.59     12.22 o 
   5  -2   2       40.50       35.29      9.94 o 
   6  -2   2      639.31      548.59     24.43 o 
   7  -2   2      123.22      145.81     20.02 o 
   8  -2   2       93.08       55.77     18.77 o 
   9  -2   2       21.38       76.88     32.78 o 
  10  -2   2       12.03      -19.95     25.17 o 
  11  -2   2        1.60       28.12     31.10 o 
 -11  -1   2       39.32       50.50     26.38 o 
 -10  -1   2       19.72        2.00     21.83 o 
  -9  -1   2      116.75      133.26     27.70 o 
  -8  -1   2       32.96       45.60     18.47 o 
  -7  -1   2      496.98      463.68     38.35 o 
  -6  -1   2      312.04      356.24     21.15 o 
  -5  -1   2     1169.60     1154.86     28.91 o 
  -4  -1   2     1565.65     1513.02     29.56 o 
  -2  -1   2     2340.15     2169.67     51.09 o 
  -1  -1   2     7660.89     7591.17     53.42 o 
   0  -1   2      696.40      633.23     16.91 o 
   3  -1   2     4872.54     4472.91     57.11 o 
   4  -1   2      480.91      449.51     17.60 o 
   5  -1   2       53.85       32.51      9.94 o 
   6  -1   2     1274.10     1246.92     34.29 o 
   7  -1   2      171.69      170.43     19.64 o 
   8  -1   2       30.83       16.25     29.49 o 
   9  -1   2       29.46       52.27     28.88 o 
  10  -1   2       13.29       13.26     26.72 o 
 -11   0   2       13.87        5.85     35.41 o 
 -10   0   2       15.35       34.25     20.69 o 
  -9   0   2      113.69      106.43     25.74 o 
  -8   0   2       54.38       45.39     20.07 o 
  -7   0   2       89.25       81.86     19.97 o 
  -6   0   2     1045.53      967.58     31.10 o 
  -5   0   2     1089.72      987.61     34.34 o 
  -4   0   2     1434.27     1299.48     33.20 o 
  -3   0   2      620.65      565.04     17.56 o 
   1   0   2     4586.90     4426.35     46.44 o 
   3   0   2     3523.93     2923.87     36.06 o 
   4   0   2     1955.14     1998.13     33.25 o 
   5   0   2        3.37        4.91      7.55 o 
   6   0   2      167.37      161.30     16.47 o 
   7   0   2      280.36      290.82     27.04 o 
   8   0   2        3.95       -4.10     12.09 o 
   9   0   2       20.12       40.77     23.50 o 
  10   0   2        3.14       62.85     31.72 o 
  11   0   2       40.73       76.20     45.94 o 
 -11   1   2        5.29       29.23     42.12 o 
 -10   1   2       14.61       52.15     22.98 o 
  -9   1   2      101.92      129.73     25.57 o 
  -8   1   2       57.37       34.71     17.86 o 
  -7   1   2       52.89       48.10     18.95 o 
  -6   1   2      622.18      591.82     25.24 o 
  -5   1   2      304.66      325.43     32.58 o 
  -4   1   2      203.30      258.29     16.60 o 
  -3   1   2     1154.53     1215.22     38.89 o 
  -2   1   2     5291.84     6707.07     52.89 o 
   0   1   2     4216.96     3469.87     39.12 o 
   4   1   2       16.27       10.91      5.92 o 
   6   1   2      922.97      949.79     37.56 o 
   7   1   2      669.80      659.73     50.35 o 
   8   1   2       66.74       76.79     21.37 o 
   9   1   2       22.54       34.86     18.91 o 
  10   1   2        1.73       15.66     51.59 o 
  11   1   2       38.12       47.66     21.43 o 
  12   1   2        1.20       36.33     47.97 o 
 -11   2   2        4.56       19.27     41.39 o 
 -10   2   2       11.75       69.46     34.70 o 
  -9   2   2       51.77       73.17     31.68 o 
  -8   2   2       98.24      121.56     27.48 o 
  -7   2   2        9.34       17.46     12.13 o 
  -6   2   2      253.24      301.98     38.41 o 
  -5   2   2      124.02      114.94     14.91 o 
  -4   2   2     3869.62     3427.31     49.06 o 
  -3   2   2      245.78      299.16     16.31 o 
  -2   2   2    14358.67    14279.26     88.10 o 
   1   2   2     1230.18     1119.77     17.31 o 
   2   2   2     5519.72     6353.42     47.44 o 
   3   2   2        3.15       -2.76      5.14 o 
   5   2   2       95.79       74.20     10.35 o 
   6   2   2        1.72       23.82      9.34 o 
   7   2   2      236.89      255.11     29.79 o 
   8   2   2       35.60       43.79     16.91 o 
   9   2   2      178.97      181.32     39.26 o 
  10   2   2       13.97       24.29     18.76 o 
  11   2   2       33.47       41.67     23.75 o 
  12   2   2        0.23       10.28     21.69 o 
  -9   3   2       20.75       21.60     24.90 o 
  -8   3   2       84.76       79.62     20.90 o 
  -7   3   2       28.13       25.97     12.11 o 
  -6   3   2      224.34      229.54     21.81 o 
  -5   3   2      356.31      395.88     43.85 o 
  -4   3   2     1107.85     1121.80     32.15 o 
  -3   3   2       41.24       50.48     10.12 o 
  -2   3   2     5080.20     5501.61     54.13 o 
  -1   3   2     1561.79     1758.21     27.34 o 
   1   3   2      743.63      616.35     15.97 o 
   2   3   2     4215.68     4071.96     43.31 o 
   3   3   2      516.96      425.63     13.46 o 
   4   3   2     5575.02     5460.91     81.34 o 
   5   3   2       42.29       36.50     16.27 o 
   6   3   2       58.37       66.69     16.77 o 
   7   3   2      156.85      139.14     60.08 o 
   8   3   2       37.70       26.12     15.88 o 
   9   3   2      241.85      239.10     35.89 o 
  10   3   2        0.02       22.83     17.76 o 
  11   3   2       23.46       12.85     27.66 o 
  12   3   2        0.43        5.68     23.00 o 
 -10   4   2        6.15       18.92     30.37 o 
  -9   4   2        0.75       16.57     27.15 o 
  -8   4   2       66.78       68.70     24.23 o 
  -7   4   2        0.36       -4.09     13.42 o 
  -6   4   2      551.01      535.41     29.14 o 
  -5   4   2       33.64       56.68     16.59 o 
  -4   4   2      756.01      616.58     24.11 o 
  -3   4   2        2.72       -1.31      6.96 o 
  -2   4   2     5572.24     5435.14     57.56 o 
  -1   4   2       19.77        9.86      6.70 o 
   0   4   2     6573.21     7954.49     92.09 o 
   1   4   2     2574.40     2649.41     37.55 o 
   2   4   2       95.09      125.98     17.90 o 
   3   4   2       29.67       46.18      7.91 o 
   4   4   2      635.73      673.79     58.85 o 
   5   4   2      449.53      468.36     35.54 o 
   6   4   2       74.17      107.88     22.48 o 
   7   4   2      291.87      308.69     32.55 o 
   8   4   2        8.58        7.63     12.86 o 
   9   4   2      326.52      244.78     34.29 o 
  10   4   2        6.07       19.17     17.51 o 
  11   4   2        9.02        2.43     17.84 o 
  12   4   2        0.75      -20.83     20.57 o 
 -10   5   2        6.42       79.72     35.19 o 
  -9   5   2        0.23       -0.38     25.50 o 
  -8   5   2       34.64       39.45     19.09 o 
  -7   5   2       18.28       58.45     21.91 o 
  -6   5   2      117.61      144.02     24.63 o 
  -5   5   2       26.24       31.64     13.03 o 
  -4   5   2      663.95      713.11     31.72 o 
  -3   5   2      199.82      240.50     18.31 o 
  -2   5   2      575.84      555.26     20.79 o 
  -1   5   2      852.35      860.68     25.99 o 
   0   5   2      580.34      473.02     17.91 o 
   1   5   2      354.58      344.55     16.85 o 
   2   5   2     3675.07     3713.04     46.68 o 
   3   5   2     4497.11     4802.10     88.92 o 
   4   5   2      313.37      221.41     32.66 o 
   5   5   2      268.11      259.87     27.30 o 
   6   5   2      468.19      507.37     45.81 o 
   7   5   2      179.16      128.00     22.85 o 
   8   5   2        1.57        8.17     13.23 o 
   9   5   2      163.68      103.78     25.31 o 
  10   5   2        6.32       12.61     19.26 o 
  11   5   2       14.65       28.34     19.52 o 
  12   5   2        0.96      -17.02     20.95 o 
  -9   6   2        1.41       26.93     28.29 o 
  -8   6   2       41.00       70.70     22.61 o 
  -7   6   2        6.95       14.15     17.36 o 
  -6   6   2      151.36      154.08     26.51 o 
  -5   6   2        2.33      -16.69     14.43 o 
  -4   6   2      696.29      615.20     36.72 o 
  -3   6   2       53.16       59.60     12.84 o 
  -2   6   2      751.09      753.56     29.30 o 
  -1   6   2      211.22      253.76     17.74 o 
   0   6   2       31.39       34.76      9.71 o 
   1   6   2      169.57      165.77     31.97 o 
   2   6   2        7.90       19.72      9.08 o 
   3   6   2     2312.78     2511.26     40.94 o 
   4   6   2       53.67       77.97     14.69 o 
   5   6   2     1444.04     1462.53     50.05 o 
   6   6   2      179.92      214.82     34.78 o 
   7   6   2      319.22      360.97     75.04 o 
   8   6   2        5.51      -14.96     11.42 o 
   9   6   2       38.70       43.33     33.04 o 
  10   6   2        2.22       -5.21     23.63 o 
  11   6   2       46.17       75.40     25.32 o 
  12   6   2        2.00       -3.67     21.97 o 
  -9   7   2        0.01        0.35     29.64 o 
  -8   7   2       15.62       32.24     22.01 o 
  -7   7   2        0.48        6.63     16.91 o 
  -6   7   2      123.05       89.61     22.31 o 
  -5   7   2        7.54       -7.60     13.84 o 
  -4   7   2        7.40        0.96     12.64 o 
  -3   7   2      591.87      591.09     39.60 o 
  -2   7   2       65.96       59.75     12.49 o 
  -1   7   2      670.36      671.49     24.74 o 
   0   7   2     2221.32     2119.16     49.18 o 
   1   7   2     3091.26     3371.24     65.87 o 
   2   7   2        3.28        6.83      8.28 o 
   3   7   2        5.87        6.60      7.48 o 
   4   7   2     1108.02     1146.54     40.92 o 
   5   7   2     1302.83     1196.96     72.72 o 
   6   7   2      212.90      187.77     27.64 o 
   7   7   2      389.31      425.17     40.44 o 
   8   7   2       23.09       54.36     18.37 o 
   9   7   2       18.88       12.90     18.18 o 
  10   7   2        0.50      -11.20     15.15 o 
  11   7   2       39.78       68.81     26.57 o 
  12   7   2        7.19        6.35     36.30 o 
  -8   8   2        6.90        9.35     21.07 o 
  -7   8   2        0.03        4.17     17.43 o 
  -6   8   2      113.38      142.75     27.50 o 
  -5   8   2       31.00       37.25     21.78 o 
  -4   8   2       55.99       59.44     24.82 o 
  -3   8   2        1.92        6.32     11.59 o 
  -2   8   2        7.67        2.16     14.39 o 
  -1   8   2      401.84      376.74     55.42 o 
   0   8   2      108.00      122.16     16.18 o 
   1   8   2      770.18      760.04     37.10 o 
   2   8   2       34.40       24.01     11.27 o 
   3   8   2      617.27      645.04     25.94 o 
   4   8   2        3.35       -5.05      8.46 o 
   5   8   2     1120.71     1151.12     49.45 o 
   6   8   2      104.96      133.13     25.13 o 
   7   8   2      288.02      277.23     36.56 o 
   8   8   2       25.81       46.81     20.81 o 
   9   8   2       16.11       11.53     27.11 o 
  10   8   2        9.31       -1.26     37.30 o 
  11   8   2       25.13       30.15     24.48 o 
  12   8   2       14.00        7.72     23.28 o 
  -7   9   2        3.32       11.93     20.53 o 
  -6   9   2        5.89       40.13     19.88 o 
  -5   9   2       82.43       58.56     30.49 o 
  -4   9   2       81.08       82.59     33.82 o 
  -3   9   2       79.80       80.14     20.52 o 
  -2   9   2      108.99       84.47     20.64 o 
  -1   9   2      497.91      568.48     85.97 o 
   0   9   2        7.57        4.91     13.16 o 
   1   9   2      474.97      548.85     43.51 o 
   2   9   2      441.13      477.74     27.57 o 
   3   9   2     1656.20     1649.86     78.89 o 
   4   9   2       78.25       79.69     14.71 o 
   5   9   2       56.85       43.99     30.01 o 
   6   9   2        0.86       10.61     14.36 o 
   7   9   2       70.80       45.23     20.82 o 
   8   9   2       57.67       49.33     26.26 o 
   9   9   2       37.31       15.44     19.62 o 
  10   9   2       37.71        2.52     22.30 o 
  11   9   2       24.37       38.33     24.05 o 
  -7  10   2        4.24      -13.89     48.59 o 
  -6  10   2        5.19       16.28     19.44 o 
  -5  10   2        2.18        8.34     18.73 o 
  -4  10   2       11.36        8.50     16.94 o 
  -3  10   2       77.35       77.93     24.57 o 
  -2  10   2        7.85        9.16     18.42 o 
  -1  10   2      140.06      118.88     24.10 o 
   0  10   2        1.95       10.69     13.99 o 
   1  10   2      420.74      394.78     43.04 o 
   2  10   2       81.59      121.62     17.66 o 
   3  10   2      913.48      909.55     49.87 o 
   4  10   2      180.08      169.60     26.86 o 
   5  10   2        6.27       24.23     20.17 o 
   6  10   2       57.07       86.93     23.51 o 
   7  10   2      177.69      216.51     34.65 o 
   8  10   2       97.90      102.03     35.10 o 
   9  10   2       42.19       58.80     21.81 o 
  10  10   2       29.81       15.98     21.39 o 
  11  10   2       10.30       23.66     22.57 o 
  -6  11   2        6.51       47.05     25.52 o 
  -5  11   2       11.11       25.61     22.35 o 
  -4  11   2        8.98       44.25     19.23 o 
  -3  11   2      126.99      110.09     26.25 o 
  -2  11   2       11.83       29.60     18.91 o 
  -1  11   2       96.30       68.75     21.25 o 
   0  11   2      191.60      218.55     30.34 o 
   1  11   2      168.56      179.21     58.48 o 
   2  11   2       47.69       85.60     38.32 o 
   3  11   2      105.31      109.93     18.58 o 
   4  11   2       13.37        9.78     16.00 o 
   5  11   2      220.86      195.86     30.72 o 
   6  11   2      166.01      136.56     41.77 o 
   7  11   2       40.89       28.14     18.03 o 
   8  11   2       35.79       17.85     18.71 o 
   9  11   2       38.91       25.56     20.99 o 
  10  11   2       54.61      105.32     29.43 o 
  11  11   2        0.08       42.07     26.70 o 
  -5  12   2       13.06       -9.75     20.16 o 
  -4  12   2        6.03       29.43     33.53 o 
  -3  12   2       18.43       13.38     26.51 o 
  -2  12   2        2.98        0.27     14.91 o 
  -1  12   2       55.63       64.37     21.31 o 
   0  12   2        2.97       -4.92     18.19 o 
   1  12   2      168.38      140.63     29.64 o 
   2  12   2       43.42       30.96     17.67 o 
   3  12   2       99.21      112.17     23.85 o 
   4  12   2       14.26       -4.55     24.90 o 
   5  12   2       93.85       83.82     22.50 o 
   6  12   2       83.88       93.91     23.34 o 
   7  12   2       24.97       48.37     19.30 o 
   8  12   2       90.37       84.55     26.30 o 
   9  12   2       44.81       12.84     21.48 o 
  10  12   2       57.53       71.49     26.63 o 
  -4  13   2        2.85       24.94     32.82 o 
  -3  13   2       26.79       16.91     18.94 o 
  -2  13   2        6.54       41.25     21.30 o 
  -1  13   2       30.92       27.27     18.39 o 
   0  13   2        4.01        5.44     17.37 o 
   1  13   2       31.99       44.33     21.52 o 
   2  13   2        0.12        4.62     15.78 o 
   3  13   2       56.32       48.59     20.15 o 
   4  13   2       93.49       61.61     33.11 o 
   5  13   2       13.65       74.17     36.33 o 
   6  13   2       22.14       24.59     18.00 o 
   7  13   2       55.56       36.15     21.15 o 
   8  13   2      103.23      151.20     44.72 o 
   9  13   2       10.93       15.25     20.96 o 
  -2  14   2        1.44        0.78     18.95 o 
  -1  14   2       39.20       27.41     20.37 o 
   0  14   2       14.44       23.14     19.10 o 
   1  14   2       15.44       -3.16     17.96 o 
   2  14   2       12.71       29.35     19.08 o 
   3  14   2       13.77        2.79     27.04 o 
   4  14   2       16.65       57.68     30.15 o 
   5  14   2       13.89       20.27     31.89 o 
   6  14   2       54.21       49.10     37.82 o 
   7  14   2       36.32       24.82     40.55 o 
   8  14   2       84.08       74.85     26.30 o 
   9  14   2        2.24       -5.34     24.65 o 
  -1  15   2       20.68        6.59     19.72 o 
   0  15   2        3.18       26.74     20.19 o 
   1  15   2       16.44       27.36     19.33 o 
   2  15   2       36.38       72.25     23.53 o 
   3  15   2        0.84       32.89     30.21 o 
   4  15   2        0.52      -29.78     25.58 o 
   5  15   2       13.50       54.22     32.56 o 
   6  15   2       45.45       44.72     37.44 o 
   7  15   2        7.48       64.80     41.61 o 
   3  16   2        5.63        4.44     27.64 o 
   4  16   2       13.10       38.74     33.84 o 
  -5 -14   3        4.20       47.72     49.86 o 
  -4 -14   3       18.18      130.58     49.00 o 
  -3 -14   3       19.98       29.05     39.47 o 
  -2 -14   3       81.47       75.79     44.23 o 
  -1 -14   3        5.39      -23.96     36.12 o 
   0 -14   3       17.03       19.38     47.87 o 
  -7 -13   3       11.60       -1.65     39.06 o 
  -6 -13   3       33.26       19.79     38.38 o 
  -5 -13   3        8.13       47.13     35.38 o 
  -4 -13   3       25.94      106.84     41.01 o 
  -3 -13   3       61.10       22.71     31.29 o 
  -2 -13   3       45.60       38.48     23.49 o 
  -1 -13   3        3.48        3.64     20.57 o 
   0 -13   3       48.60       70.03     24.94 o 
   1 -13   3        0.41       39.62     22.50 o 
   2 -13   3        8.96       44.56     23.90 o 
  -8 -12   3        1.56       38.36     29.78 o 
  -7 -12   3       55.01      104.89     44.99 o 
  -6 -12   3       89.92       48.16     39.11 o 
  -5 -12   3        0.42       52.08     35.76 o 
  -4 -12   3       99.68       75.36     35.46 o 
  -3 -12   3       34.82       22.82     30.64 o 
  -2 -12   3      139.15      176.62     29.58 o 
  -1 -12   3       41.12       56.24     35.92 o 
   0 -12   3      114.69      125.29     27.64 o 
   1 -12   3        0.37       27.27     21.22 o 
   2 -12   3       35.95        1.22     21.03 o 
   3 -12   3        8.07       40.35     23.81 o 
   4 -12   3       12.84       10.56     20.94 o 
  -9 -11   3        9.48       29.84     25.23 o 
  -8 -11   3        2.28       44.59     22.32 o 
  -7 -11   3       95.06      127.72     49.41 o 
  -6 -11   3       85.83      117.24     26.82 o 
  -5 -11   3       43.40       32.62     37.00 o 
  -4 -11   3       64.76      110.77     41.23 o 
  -3 -11   3        5.66        5.71     18.86 o 
  -2 -11   3      240.89      264.64     33.85 o 
  -1 -11   3        7.21        1.55     17.58 o 
   0 -11   3       88.32       68.66     21.84 o 
   1 -11   3        0.14       15.61     17.79 o 
   2 -11   3       28.99       23.68     19.51 o 
   3 -11   3       15.48       34.05     22.56 o 
   4 -11   3       50.21       15.60     22.53 o 
   5 -11   3        7.19       -4.76     28.42 o 
 -10 -10   3        9.54       41.44     31.04 o 
  -9 -10   3       19.12        8.14     24.52 o 
  -8 -10   3        0.94       16.38     21.90 o 
  -7 -10   3       38.08       38.67     33.39 o 
  -6 -10   3      154.89      154.36     30.85 o 
  -5 -10   3       73.33      116.49     25.91 o 
  -4 -10   3      293.86      294.30     58.74 o 
  -3 -10   3        0.39       33.04     19.17 o 
  -2 -10   3      356.50      332.34     77.12 o 
  -1 -10   3        1.84        8.89     17.06 o 
   0 -10   3      282.79      313.09     35.95 o 
   1 -10   3        2.79       16.39     17.84 o 
   2 -10   3       19.72       33.91     22.24 o 
   3 -10   3        4.15       15.88     18.23 o 
   4 -10   3       63.44      101.23     25.69 o 
   5 -10   3       13.72       23.85     28.63 o 
   6 -10   3        9.37       20.83     24.36 o 
 -10  -9   3       12.11        0.59     24.46 o 
  -9  -9   3       20.49       56.06     22.38 o 
  -8  -9   3        0.63       34.28     35.45 o 
  -7  -9   3       97.46       92.00     24.06 o 
  -6  -9   3      112.81       89.94     24.23 o 
  -5  -9   3       65.38       55.03     20.02 o 
  -4  -9   3      312.26      292.68     35.86 o 
  -3  -9   3        0.52        4.05     12.97 o 
  -2  -9   3       11.04       16.95     16.18 o 
  -1  -9   3       78.89       67.08     27.53 o 
   0  -9   3      420.08      367.36     36.91 o 
   1  -9   3      334.32      263.01     33.78 o 
   2  -9   3      233.99      216.62     55.38 o 
   3  -9   3       22.61       49.43     20.14 o 
   4  -9   3       30.24       34.87     17.96 o 
   5  -9   3       38.44       54.78     21.08 o 
   6  -9   3       54.75       44.08     21.41 o 
   7  -9   3       15.03       54.19     37.38 o 
 -10  -8   3       23.16       46.01     21.64 o 
  -9  -8   3       26.04       41.50     22.05 o 
  -8  -8   3       55.71       59.94     22.68 o 
  -7  -8   3      227.73      182.95     33.12 o 
  -6  -8   3       15.23       -7.73     16.74 o 
  -5  -8   3       41.97       29.57     19.50 o 
  -4  -8   3      536.74      545.58     30.18 o 
  -3  -8   3      136.50      132.96     21.07 o 
  -2  -8   3      450.78      473.33     28.27 o 
  -1  -8   3       21.54        1.33     15.26 o 
   0  -8   3      218.67      268.01     43.09 o 
   1  -8   3       89.50       74.60     22.03 o 
   2  -8   3      542.37      428.00     65.44 o 
   3  -8   3       70.63       71.86     21.67 o 
   4  -8   3        2.42        8.54     16.93 o 
   5  -8   3       46.72       13.39     17.29 o 
   6  -8   3       30.51       36.91     40.66 o 
   7  -8   3       17.01       49.09     24.12 o 
   8  -8   3        3.16       -8.10     23.71 o 
 -11  -7   3       16.73      -26.46     27.84 o 
 -10  -7   3       20.87       18.18     27.33 o 
  -9  -7   3       78.21       84.94     26.99 o 
  -8  -7   3      152.92      210.37     67.21 o 
  -7  -7   3       97.86      129.79     28.28 o 
  -6  -7   3      424.54      393.53     41.76 o 
  -5  -7   3       15.57       27.60     37.71 o 
  -4  -7   3      585.81      615.80     28.64 o 
  -3  -7   3      176.96      228.54     23.98 o 
  -2  -7   3      654.11      681.39     27.99 o 
  -1  -7   3      646.32      654.01     27.27 o 
   0  -7   3       93.21       82.99     19.68 o 
   1  -7   3      513.69      492.97     37.25 o 
   2  -7   3      776.25      654.47     36.57 o 
   3  -7   3      459.18      468.03     39.67 o 
   4  -7   3      153.93      109.58     25.04 o 
   5  -7   3       86.48      125.27     25.01 o 
   6  -7   3       16.04       63.86     23.19 o 
   7  -7   3       22.29       20.12     21.03 o 
   8  -7   3        7.99        4.47     21.33 o 
 -11  -6   3       12.41       14.78     23.06 o 
 -10  -6   3       23.77       22.47     21.69 o 
  -9  -6   3       46.01       64.27     23.77 o 
  -8  -6   3      251.60      223.91     35.90 o 
  -7  -6   3       32.77       46.38     20.50 o 
  -6  -6   3       11.79       21.80     16.23 o 
  -5  -6   3        0.02      -11.04     13.42 o 
  -4  -6   3      246.99      294.67     22.89 o 
  -3  -6   3        6.44       -2.76      9.35 o 
  -2  -6   3       12.01       14.25     10.27 o 
  -1  -6   3      582.90      505.61     28.89 o 
   0  -6   3     1337.87     1169.29     42.53 o 
   1  -6   3      456.88      440.10     44.98 o 
   2  -6   3      275.16      313.19     30.17 o 
   3  -6   3      274.31      231.31     28.06 o 
   4  -6   3       20.03        4.74     13.96 o 
   5  -6   3      122.20      160.28     26.75 o 
   6  -6   3        0.62       36.30     17.76 o 
   7  -6   3       35.81       30.53     20.66 o 
   8  -6   3        0.25       15.33     29.52 o 
   9  -6   3       22.59       61.47     25.04 o 
 -11  -5   3        9.78       12.54     21.12 o 
 -10  -5   3       53.23       40.52     22.51 o 
  -9  -5   3       20.26        9.49     16.96 o 
  -8  -5   3      107.00       67.56     23.69 o 
  -7  -5   3       24.96       45.66     19.71 o 
  -6  -5   3      216.66      204.88     29.49 o 
  -5  -5   3      138.38      200.35     29.05 o 
  -3  -5   3      691.50      634.24     24.54 o 
  -1  -5   3     1669.04     1842.28     52.93 o 
   0  -5   3     1499.81     1521.95     31.40 o 
   1  -5   3      862.35      768.78     33.41 o 
   2  -5   3     1005.91      781.29     34.51 o 
   3  -5   3      863.21      746.95     45.88 o 
   4  -5   3       31.72       35.01     14.53 o 
   5  -5   3      165.96      176.80     26.46 o 
   6  -5   3        8.53       43.72     18.33 o 
   7  -5   3       38.29       23.47     18.24 o 
   8  -5   3        0.49        4.15     19.29 o 
   9  -5   3       27.41       -2.57     29.94 o 
  10  -5   3        1.07        4.33     29.86 o 
 -11  -4   3        1.44       25.44     23.74 o 
 -10  -4   3       66.62       70.68     54.56 o 
  -9  -4   3       34.69       54.35     21.89 o 
  -8  -4   3      140.04       76.55     22.40 o 
  -7  -4   3       13.98       -0.22     12.84 o 
  -6  -4   3      915.39      818.78     42.43 o 
  -5  -4   3      228.29      280.62     19.74 o 
  -4  -4   3      122.47      171.43     16.16 o 
  -3  -4   3       39.01       55.76     14.17 o 
  -2  -4   3     2193.26     2000.01     37.88 o 
   0  -4   3       16.92       30.89      8.41 o 
   1  -4   3       40.72       31.31     13.63 o 
   2  -4   3       53.12       83.53     15.95 o 
   3  -4   3     1178.02     1014.37     38.06 o 
   4  -4   3       33.52       40.85     16.79 o 
   5  -4   3      226.37      244.17     28.37 o 
   6  -4   3       36.59       55.07     19.38 o 
   7  -4   3      141.93      192.84     29.26 o 
   8  -4   3        5.49       43.99     19.86 o 
   9  -4   3       37.82      109.49     38.65 o 
  10  -4   3        3.78       44.39     26.80 o 
 -11  -3   3        0.43      -11.96     20.17 o 
 -10  -3   3       36.41       -0.92     20.79 o 
  -9  -3   3       14.52        8.52     18.37 o 
  -8  -3   3      254.76      241.98     34.17 o 
  -7  -3   3      118.70      123.06     38.56 o 
  -6  -3   3      905.02      889.08     51.17 o 
  -5  -3   3      434.66      469.38     22.39 o 
  -4  -3   3        3.75       13.23      8.71 o 
  -3  -3   3      691.35      610.46     21.40 o 
  -1  -3   3     3072.45     3536.16     45.69 o 
   0  -3   3     2424.57     2324.57     34.59 o 
   1  -3   3      447.10      477.37     15.09 o 
   2  -3   3        3.19        9.60     13.41 o 
   3  -3   3     1007.35      958.65     43.01 o 
   4  -3   3       10.93       26.20     10.72 o 
   5  -3   3      430.45      431.27     33.67 o 
   6  -3   3       25.32       23.76     20.19 o 
   7  -3   3      130.51      141.69     25.19 o 
   8  -3   3       17.18       30.41     32.93 o 
   9  -3   3       41.77       33.32     29.56 o 
  10  -3   3        4.85      -12.05     27.66 o 
 -11  -2   3        0.80        0.69     21.23 o 
 -10  -2   3       50.29       30.48     20.56 o 
  -9  -2   3        0.95       12.78     46.50 o 
  -8  -2   3      344.43      291.10     35.68 o 
  -7  -2   3       25.98       44.32     17.98 o 
  -6  -2   3      778.11      682.99     57.05 o 
  -5  -2   3      218.85      221.56     17.33 o 
  -4  -2   3     1269.29     1280.42     29.55 o 
   0  -2   3     1608.65     1943.07     37.87 o 
   1  -2   3     3695.47     3770.81     47.60 o 
   2  -2   3     1911.07     1605.69     27.09 o 
   4  -2   3        2.11        7.97      7.19 o 
   5  -2   3     1722.80     1749.15     37.87 o 
   7  -2   3      156.59      177.26     27.30 o 
   8  -2   3       85.64      110.38     22.89 o 
   9  -2   3       76.92       96.31     33.51 o 
  10  -2   3       11.10       37.90     29.13 o 
  11  -2   3       11.98      -39.55     26.37 o 
 -11  -1   3        0.05       -2.53     21.36 o 
 -10  -1   3       68.28       80.67     26.34 o 
  -9  -1   3       26.88       13.80     19.36 o 
  -8  -1   3      173.50      112.19     24.75 o 
  -7  -1   3       16.37        6.33     14.28 o 
  -6  -1   3      433.19      372.34     22.58 o 
  -5  -1   3      752.85      721.04     24.89 o 
  -4  -1   3      743.85      756.62     23.17 o 
  -3  -1   3     1339.52     1085.94     24.92 o 
   0  -1   3     1539.54     1290.23     38.46 o 
   1  -1   3     4264.11     4031.75     51.47 o 
   3  -1   3      101.43      129.86     11.76 o 
   4  -1   3       17.40       23.81     11.60 o 
   5  -1   3     1558.31     1356.82     32.87 o 
   6  -1   3       30.31       19.37     11.46 o 
   7  -1   3      277.07      328.53     25.17 o 
   8  -1   3       47.23       36.14     19.07 o 
   9  -1   3       22.26       45.45     29.67 o 
  10  -1   3       40.27       19.68     24.47 o 
 -11   0   3        0.95       -2.45     24.05 o 
 -10   0   3       60.82       51.30     24.15 o 
  -9   0   3       51.66       56.66     36.08 o 
  -8   0   3      151.40      133.14     26.96 o 
  -7   0   3       11.11       21.52     15.85 o 
  -6   0   3      293.85      357.46     24.28 o 
  -5   0   3       37.09       61.78     12.07 o 
  -4   0   3      140.33      163.20     14.93 o 
  -3   0   3      663.36      696.44     20.36 o 
  -2   0   3      841.50      697.13     18.21 o 
  -1   0   3     5109.36     4535.97     52.58 o 
   0   0   3     6022.34     5846.50     43.72 o 
   1   0   3     3303.27     4112.91     38.45 o 
   2   0   3     1727.27     1781.01     35.57 o 
   3   0   3     1417.34     1406.84     27.08 o 
   4   0   3     1243.06     1235.47     27.73 o 
   5   0   3      590.78      660.54     23.09 o 
   6   0   3      143.54      191.91     18.60 o 
   7   0   3      679.80      657.03     27.89 o 
   8   0   3       29.00        9.87     14.85 o 
   9   0   3       12.34       24.24     16.03 o 
  11   0   3        2.56       58.79     42.28 o 
 -11   1   3        0.14       27.50     41.12 o 
 -10   1   3       24.87       22.17     34.50 o 
  -9   1   3       62.01       73.04     56.52 o 
  -8   1   3      137.72      121.92     24.98 o 
  -7   1   3       50.20       59.62     14.36 o 
  -6   1   3        1.53        5.08     11.04 o 
  -5   1   3      109.95       82.37     14.47 o 
  -4   1   3     1069.77     1053.89     35.66 o 
  -3   1   3     3501.92     3213.13     55.95 o 
  -2   1   3      463.61      576.11     16.83 o 
  -1   1   3     2238.60     2756.70     28.93 o 
   0   1   3     7934.71    10072.50    121.78 o 
   1   1   3    18461.14    19472.63     96.04 o 
   2   1   3     9125.35    10680.15     70.19 o 
   3   1   3     1110.46      952.15     22.30 o 
   4   1   3       50.54       49.67      9.41 o 
   5   1   3        2.60       20.08      8.38 o 
   6   1   3       58.80       64.83     12.58 o 
   7   1   3      231.96      267.52     21.66 o 
   8   1   3      272.09      312.57     46.56 o 
   9   1   3        1.31       18.46     15.59 o 
  10   1   3       18.44       66.20     21.49 o 
  11   1   3        3.76       23.98     35.79 o 
  12   1   3       14.98      -10.64     45.96 o 
 -10   2   3       11.70       -1.54     31.10 o 
  -9   2   3       50.27       36.73     20.13 o 
  -8   2   3       75.33       78.46     21.94 o 
  -7   2   3        1.12       17.89     14.90 o 
  -6   2   3       14.42       32.80     18.04 o 
  -5   2   3      152.12      167.12     17.34 o 
  -4   2   3       84.94       82.66     12.43 o 
  -3   2   3     3611.60     3801.88     47.67 o 
  -2   2   3      148.95      194.33     12.43 o 
  -1   2   3       50.68       60.08      7.09 o 
   1   2   3    15408.25    18335.32    109.65 o 
   2   2   3     1314.65     1352.33     23.26 o 
   3   2   3      549.43      541.33     17.50 o 
   4   2   3      406.13      364.26     19.47 o 
   5   2   3      966.54      857.62     24.25 o 
   6   2   3        3.14        0.14      8.30 o 
   7   2   3      147.96      112.61     21.16 o 
   8   2   3      336.64      292.78     33.51 o 
   9   2   3        4.16       -3.77     14.24 o 
  10   2   3       26.83       18.71     18.52 o 
  11   2   3        1.60       27.63     20.62 o 
  12   2   3       14.48       24.90     46.61 o 
 -10   3   3        3.14       60.99     36.06 o 
  -9   3   3       36.62      137.05     36.22 o 
  -8   3   3       15.62       20.85     16.47 o 
  -7   3   3       39.72       28.07     18.39 o 
  -6   3   3        8.41       19.13     11.65 o 
  -5   3   3      529.02      477.04     32.67 o 
  -4   3   3       18.74       25.53     12.66 o 
  -3   3   3     3089.31     2990.99     44.35 o 
  -1   3   3     1918.32     1900.37     28.77 o 
   0   3   3     1969.75     2110.04     27.97 o 
   2   3   3       21.59       44.98      7.90 o 
   3   3   3      663.53      686.71     19.12 o 
   4   3   3       70.24       82.96     10.51 o 
   5   3   3      122.60      130.42     12.62 o 
   6   3   3      188.51      180.73     15.35 o 
   7   3   3      101.80      120.46     22.31 o 
   8   3   3      150.88      159.13     26.20 o 
   9   3   3        4.65       35.24     20.15 o 
  10   3   3      158.90      134.00     29.51 o 
  11   3   3        0.17       21.66     29.09 o 
  12   3   3       15.35       47.72     24.58 o 
  -9   4   3       10.65       -0.41     24.34 o 
  -8   4   3        4.44       23.93     25.04 o 
  -7   4   3       55.10       73.93     15.61 o 
  -6   4   3        0.77        7.41     11.03 o 
  -5   4   3      558.00      598.20     26.06 o 
  -4   4   3       66.62       60.49     15.97 o 
  -3   4   3       82.28       84.10     12.45 o 
  -2   4   3      704.61      774.19     22.68 o 
  -1   4   3     9355.19     9784.03     75.87 o 
   0   4   3     1367.75     1330.38     25.88 o 
   3   4   3     5191.89     4925.85     60.78 o 
   4   4   3      750.16      740.17     20.96 o 
   5   4   3      249.05      251.02     28.57 o 
   6   4   3      318.81      312.93     30.11 o 
   7   4   3       70.14       64.90     17.46 o 
   8   4   3      160.26      171.54     28.06 o 
   9   4   3        0.30       11.90     15.27 o 
  10   4   3      142.74      144.93     29.65 o 
  11   4   3        1.67       18.92     25.07 o 
  12   4   3       19.58       44.42     24.81 o 
  -9   5   3        4.85        8.20     26.04 o 
  -8   5   3        1.52       12.77     29.13 o 
  -7   5   3      120.03      118.93     26.99 o 
  -6   5   3        0.99       21.19     15.15 o 
  -5   5   3      715.97      746.36     29.81 o 
  -4   5   3        0.81       11.16     11.55 o 
  -3   5   3      351.74      327.14     21.12 o 
  -2   5   3       71.09       91.46     15.13 o 
  -1   5   3     2741.83     2675.79     41.66 o 
   3   5   3       75.55       63.65     10.34 o 
   4   5   3      378.47      425.05     17.03 o 
   5   5   3       57.81       54.22      9.40 o 
   6   5   3      925.55      907.89     40.91 o 
   7   5   3       69.32       20.74     15.50 o 
   8   5   3      487.88      449.42     40.76 o 
   9   5   3        0.01       18.75     15.94 o 
  10   5   3       85.62      131.75     27.50 o 
  11   5   3        0.76       18.56     19.03 o 
  12   5   3       21.70       -3.88     23.11 o 
  -9   6   3        4.98      -11.02     28.07 o 
  -8   6   3        0.33       14.80     19.08 o 
  -7   6   3       78.29      101.85     40.73 o 
  -6   6   3        1.52       -8.68     13.63 o 
  -5   6   3      155.34       83.45     27.58 o 
  -4   6   3      134.33      150.24     17.84 o 
  -3   6   3      492.89      475.64     25.09 o 
  -2   6   3      742.88      721.98     25.49 o 
  -1   6   3      443.26      407.35     20.98 o 
   0   6   3      700.42      788.19     24.93 o 
   1   6   3     2586.58     2497.58     44.89 o 
   2   6   3      859.15      918.06     26.60 o 
   3   6   3       26.50       22.08      8.95 o 
   4   6   3     1872.17     1852.07     35.61 o 
   5   6   3      198.66      196.94     14.68 o 
   6   6   3      334.28      327.79     46.84 o 
   7   6   3       39.03       41.20     18.82 o 
   8   6   3      130.25      106.70     24.61 o 
   9   6   3        8.06      -12.41     14.37 o 
  10   6   3      102.04      107.11     41.38 o 
  11   6   3        1.93       18.64     18.60 o 
  12   6   3       23.07       14.87     25.12 o 
  -8   7   3        0.42       14.79     19.98 o 
  -7   7   3       83.30      116.18     23.92 o 
  -6   7   3        4.88        8.72     16.89 o 
  -5   7   3       73.01       79.37     20.60 o 
  -4   7   3        9.21       19.15     15.09 o 
  -3   7   3      323.87      280.62     28.67 o 
  -2   7   3       26.24       41.00     12.38 o 
  -1   7   3      177.81      170.85     17.81 o 
   0   7   3      381.73      404.69     22.90 o 
   1   7   3        2.57        3.80      8.67 o 
   2   7   3      663.45      656.42     24.92 o 
   3   7   3        7.39       13.24      9.78 o 
   4   7   3     2486.87     2550.35     45.08 o 
   5   7   3       78.25       97.01     22.24 o 
   6   7   3      558.01      555.38    108.07 o 
   7   7   3      187.60      177.56     28.63 o 
   8   7   3       97.52      120.38     26.42 o 
   9   7   3        0.91       -5.09     15.57 o 
  10   7   3      144.37      123.29     29.72 o 
  11   7   3        7.08       23.36     20.35 o 
  12   7   3       11.70       -3.67     18.15 o 
  -8   8   3        0.13       11.54     23.55 o 
  -7   8   3       22.58       67.35     22.85 o 
  -6   8   3       36.32       38.38     19.89 o 
  -5   8   3       66.83      104.23     43.24 o 
  -4   8   3       74.98       64.00     20.95 o 
  -3   8   3       53.83       60.00     18.40 o 
  -2   8   3      303.39      281.52     40.55 o 
  -1   8   3      240.27      263.78     25.40 o 
   0   8   3     1776.85     1720.75     40.76 o 
   1   8   3     1179.26     1122.15     33.73 o 
   2   8   3      361.53      389.09     24.81 o 
   3   8   3      459.09      474.38     26.52 o 
   4   8   3      644.87      585.64     37.60 o 
   5   8   3      213.07      245.01     55.14 o 
   6   8   3      351.33      354.78     36.87 o 
   7   8   3        2.83        9.72     15.47 o 
   8   8   3      184.27      171.35     44.54 o 
   9   8   3       13.78       -0.35     16.50 o 
  10   8   3       31.89       22.86     18.24 o 
  11   8   3       18.50       32.77     21.37 o 
  12   8   3        8.22       10.45     40.55 o 
  -7   9   3        6.02        0.07     23.29 o 
  -6   9   3        2.87       -3.67     17.58 o 
  -5   9   3       44.89       51.52     19.33 o 
  -4   9   3       74.85       38.68     21.98 o 
  -3   9   3       53.33       57.28     18.87 o 
  -2   9   3       33.51       43.76     16.34 o 
  -1   9   3      111.82      140.97     24.55 o 
   0   9   3      276.54      258.58     25.05 o 
   1   9   3      123.71      128.04     22.02 o 
   2   9   3     1927.85     1913.00     45.04 o 
   3   9   3        8.85       14.51     11.13 o 
   4   9   3     1205.37     1177.11     35.36 o 
   5   9   3        5.16       30.43     15.83 o 
   6   9   3      427.39      415.22     41.59 o 
   7   9   3      129.05      133.42     27.97 o 
   8   9   3       33.02       19.30     46.82 o 
   9   9   3      101.90       80.83     25.37 o 
  10   9   3       15.87        9.54     20.98 o 
  11   9   3       33.65       29.66     21.21 o 
  12   9   3        7.78      -14.77     28.60 o 
  -7  10   3        3.99       19.32     34.36 o 
  -6  10   3        2.51       14.33     26.78 o 
  -5  10   3        6.71        9.06     17.79 o 
  -4  10   3      204.46      200.53     59.09 o 
  -3  10   3       74.59      111.88     30.97 o 
  -2  10   3      134.21      143.56     25.36 o 
  -1  10   3       26.37       37.03     17.19 o 
   0  10   3       94.17       99.71     28.92 o 
   1  10   3      120.10      160.59     24.13 o 
   2  10   3      993.23      922.24     33.23 o 
   3  10   3        0.92       -4.25     10.38 o 
   4  10   3      108.79      106.58     23.11 o 
   5  10   3        5.52       30.51     17.35 o 
   6  10   3      346.17      348.06     39.76 o 
   7  10   3       16.49       10.84     24.89 o 
   8  10   3       37.42       14.64     25.38 o 
   9  10   3       55.83       49.95     22.64 o 
  10  10   3       26.88       30.86     20.24 o 
  11  10   3       24.15       24.34     23.86 o 
  -6  11   3        3.04       33.65     23.77 o 
  -5  11   3        7.75       29.96     19.26 o 
  -4  11   3       32.04       23.32     18.27 o 
  -3  11   3        9.77       50.67     21.10 o 
  -2  11   3       68.10       93.74     22.51 o 
  -1  11   3       10.35      -11.44     15.06 o 
   0  11   3      393.67      375.82     37.33 o 
   1  11   3       41.15       29.13     16.52 o 
   2  11   3      215.27      255.60     30.51 o 
   3  11   3        0.34       19.43     11.42 o 
   4  11   3      213.58      206.80     22.24 o 
   5  11   3       21.35       14.12     20.83 o 
   6  11   3      255.18      256.63     40.50 o 
   7  11   3       38.87       16.81     17.89 o 
   8  11   3       99.32       86.93     26.56 o 
   9  11   3       14.21       17.75     18.41 o 
  10  11   3        6.22       23.35     23.42 o 
  11  11   3       17.27        4.60     22.80 o 
  -5  12   3        8.01       29.61     24.32 o 
  -4  12   3       16.18        6.71     33.02 o 
  -3  12   3        2.04        4.72     18.40 o 
  -2  12   3       63.40       39.07     50.35 o 
  -1  12   3       24.79       66.15     20.21 o 
   0  12   3      148.05      124.74     28.91 o 
   1  12   3       28.71       15.86     15.82 o 
   2  12   3        6.51        3.97     31.98 o 
   3  12   3       61.08       65.05     18.39 o 
   4  12   3      213.14      255.87     33.30 o 
   5  12   3       13.27       28.33     17.63 o 
   6  12   3       41.33       46.55     17.98 o 
   7  12   3       36.38       37.87     20.42 o 
   8  12   3      104.03       61.08     21.86 o 
   9  12   3       56.93       50.37     23.32 o 
  10  12   3        1.43       -3.36     21.14 o 
  -4  13   3        9.32      -23.18     19.44 o 
  -3  13   3        4.38        6.85     19.24 o 
  -2  13   3       53.78       59.91     22.46 o 
  -1  13   3        9.04       20.59     17.46 o 
   0  13   3       64.64       46.01     19.47 o 
   1  13   3       14.78       -9.46     16.63 o 
   2  13   3       69.24       70.87     20.25 o 
   3  13   3      133.20      153.31     38.53 o 
   4  13   3       50.18       64.88     28.91 o 
   5  13   3       13.72       35.22     29.32 o 
   6  13   3       42.57       56.24     21.43 o 
   7  13   3       36.59       53.85     34.13 o 
   8  13   3       40.78       51.53     24.14 o 
   9  13   3       61.10       88.39     27.12 o 
  10  13   3        4.46        4.98     23.20 o 
  -2  14   3       36.75       39.46     21.39 o 
  -1  14   3        3.48       -0.02     16.95 o 
   0  14   3        9.18       18.63     19.43 o 
   1  14   3       12.69       13.26     17.24 o 
   2  14   3       27.42       53.14     23.16 o 
   3  14   3       89.50       70.54     31.45 o 
   4  14   3        5.65       39.11     30.24 o 
   5  14   3       55.18       94.90     38.25 o 
   6  14   3       54.89       46.80     35.41 o 
   7  14   3       63.18       65.53     34.24 o 
   8  14   3        1.94       20.27     20.94 o 
   9  14   3       15.84       33.52     24.48 o 
  -1  15   3        1.23       12.62     17.79 o 
   0  15   3       25.12       21.61     29.06 o 
   1  15   3       22.29        9.73     34.04 o 
   2  15   3        4.45        7.85     18.02 o 
   3  15   3       21.60       15.21     25.66 o 
   4  15   3       13.99       19.25     29.15 o 
   5  15   3       96.28       43.34     32.08 o 
   6  15   3       10.77       -3.87     28.56 o 
   7  15   3       47.93       99.51     48.48 o 
   2  16   3        4.05       42.52     20.63 o 
   3  16   3       29.16       54.90     34.11 o 
   4  16   3       17.30       47.86     31.29 o 
   5  16   3       57.77       61.07     35.68 o 
  -4 -14   4       18.41       38.84     43.45 o 
  -3 -14   4       14.32       20.03     43.53 o 
  -2 -14   4       15.07       45.64     40.04 o 
  -1 -14   4       37.66       14.18     25.50 o 
  -6 -13   4        9.98       30.13     42.96 o 
  -5 -13   4       50.60      153.94     51.54 o 
  -4 -13   4       18.53       34.24     33.76 o 
  -3 -13   4       34.76      121.59     45.26 o 
  -2 -13   4       30.50       40.61     23.06 o 
  -1 -13   4      135.62      166.36     33.54 o 
   0 -13   4        0.87       -9.06     31.08 o 
   1 -13   4       14.14       10.19     25.19 o 
   2 -13   4       21.76       17.58     27.35 o 
  -7 -12   4       26.88       59.74     44.91 o 
  -6 -12   4       38.62       96.28     46.42 o 
  -5 -12   4       89.26      121.59     46.21 o 
  -4 -12   4       33.13       67.00     34.57 o 
  -3 -12   4       69.74      100.72     38.38 o 
  -2 -12   4       58.06       65.03     24.87 o 
  -1 -12   4       57.15       50.33     22.45 o 
   0 -12   4        9.18       18.00     21.67 o 
   1 -12   4       54.14       91.14     41.98 o 
   2 -12   4        1.30       51.58     23.70 o 
   3 -12   4       19.81       47.20     44.58 o 
  -8 -11   4        2.08       11.31     19.74 o 
  -7 -11   4       19.30       22.28     41.98 o 
  -6 -11   4       46.50       81.64     43.88 o 
  -5 -11   4      194.09      225.35     52.38 o 
  -4 -11   4       46.49      183.77     49.97 o 
  -3 -11   4      306.29      341.70     60.57 o 
  -2 -11   4       17.43       31.98     19.53 o 
  -1 -11   4      103.41      123.43     52.85 o 
   0 -11   4       57.15       33.31     20.89 o 
   1 -11   4      124.02      123.17     27.34 o 
   2 -11   4        1.16        1.73     17.87 o 
   3 -11   4       18.95       45.46     23.30 o 
   4 -11   4        0.03      -30.92     20.61 o 
   5 -11   4        5.40       -7.54     21.30 o 
  -9 -10   4       14.65      -13.07     35.38 o 
  -8 -10   4        7.86        6.03     25.26 o 
  -7 -10   4        3.42       -3.09     16.62 o 
  -6 -10   4       61.51      106.06     27.96 o 
  -5 -10   4      200.37      274.29     38.17 o 
  -4 -10   4       36.34       -1.03     30.62 o 
  -3 -10   4      218.70      217.02     41.28 o 
  -2 -10   4       46.29      102.01     24.43 o 
  -1 -10   4      299.49      325.81     36.93 o 
   0 -10   4       48.56       78.04     29.80 o 
   1 -10   4      112.97      120.10     26.61 o 
   2 -10   4       37.10       39.67     24.51 o 
   3 -10   4       41.37       73.50     24.59 o 
   4 -10   4       15.59      -20.01     19.90 o 
   5 -10   4       30.79       47.74     25.66 o 
   6 -10   4        8.19       26.12     24.40 o 
 -10  -9   4       19.97       33.73     31.58 o 
  -9  -9   4       19.66       32.79     25.05 o 
  -8  -9   4       11.50       35.42     22.05 o 
  -7  -9   4       37.87       85.33     25.16 o 
  -6  -9   4       14.95        8.04     17.20 o 
  -5  -9   4      552.95      550.15     49.44 o 
  -4  -9   4       33.64       49.16     39.47 o 
  -3  -9   4      231.62      238.01     30.43 o 
  -2  -9   4      124.09      148.05     27.19 o 
  -1  -9   4      322.61      270.72     32.73 o 
   0  -9   4        1.24       -1.34     15.00 o 
   1  -9   4      106.32      106.98     32.65 o 
   2  -9   4       58.60      102.65     50.15 o 
   3  -9   4       45.26       47.72     35.85 o 
   4  -9   4        3.02       -6.00     23.59 o 
   5  -9   4       32.02       29.47     20.51 o 
   6  -9   4       26.43       32.41     22.44 o 
   7  -9   4        3.47       17.98     24.44 o 
 -10  -8   4       14.14       39.70     40.32 o 
  -9  -8   4       30.22       45.16     22.44 o 
  -8  -8   4        1.24        1.61     26.30 o 
  -7  -8   4      159.66      152.52     29.66 o 
  -6  -8   4       18.06       25.44     18.40 o 
  -5  -8   4       83.52       60.25     32.92 o 
  -4  -8   4       61.03       77.98     17.06 o 
  -3  -8   4      263.20      303.28     26.84 o 
  -2  -8   4       13.72       20.63     16.88 o 
  -1  -8   4      226.32      223.45     29.77 o 
   0  -8   4      168.52      185.20     27.37 o 
   1  -8   4      557.35      495.94     41.88 o 
   2  -8   4      364.27      371.94     38.40 o 
   3  -8   4      315.21      309.72     37.12 o 
   4  -8   4       16.63        7.43     17.96 o 
   5  -8   4       18.54       35.31     19.78 o 
   6  -8   4       31.39       29.06     24.08 o 
   7  -8   4       20.91       28.81     30.89 o 
 -10  -7   4       15.17       10.99     21.47 o 
  -9  -7   4       64.29       42.81     21.36 o 
  -8  -7   4       19.07        3.42     24.25 o 
  -7  -7   4      344.26      369.50     43.02 o 
  -6  -7   4        5.43       23.74     25.08 o 
  -5  -7   4        7.17       11.49     44.34 o 
  -4  -7   4       28.22       32.71     13.97 o 
  -3  -7   4     1222.20     1207.23     39.00 o 
  -2  -7   4      198.20      206.46     31.25 o 
  -1  -7   4      253.37      350.98     43.96 o 
   0  -7   4       18.49        9.04     14.39 o 
   1  -7   4      167.91      188.64     26.76 o 
   2  -7   4      207.79      187.83     28.17 o 
   3  -7   4      268.31      286.59     33.19 o 
   4  -7   4      247.08      248.81     33.68 o 
   5  -7   4        0.88       40.58     18.21 o 
   6  -7   4       47.32       36.91     46.57 o 
   7  -7   4       14.13       11.69     28.12 o 
   8  -7   4       10.86       28.69     24.09 o 
 -11  -6   4        5.34        3.06     37.69 o 
 -10  -6   4       23.22       31.75     23.62 o 
  -9  -6   4       47.74       62.74     54.67 o 
  -8  -6   4       31.86       48.55     23.59 o 
  -7  -6   4      251.31      211.32     33.04 o 
  -6  -6   4      339.61      346.43     40.33 o 
  -5  -6   4      190.75      218.50     40.41 o 
  -4  -6   4      112.01      146.73     19.79 o 
  -3  -6   4      707.44      730.09     52.73 o 
  -2  -6   4      399.08      421.84     28.63 o 
  -1  -6   4      489.03      503.33     25.08 o 
   0  -6   4     1015.55      931.97     40.09 o 
   1  -6   4      505.66      520.08     37.64 o 
   2  -6   4      458.54      444.69     35.49 o 
   3  -6   4      664.25      648.84     40.04 o 
   4  -6   4      458.96      387.98     52.89 o 
   5  -6   4      150.21      171.11     28.43 o 
   6  -6   4       26.42       10.24     16.66 o 
   7  -6   4        1.77       14.92     26.93 o 
   8  -6   4        8.44      -12.99     19.77 o 
   9  -6   4        1.03       48.36     24.29 o 
 -11  -5   4       11.95       29.69     32.97 o 
 -10  -5   4       11.29       34.92     20.44 o 
  -9  -5   4       48.80       99.06     27.26 o 
  -8  -5   4       30.83       14.35     18.24 o 
  -7  -5   4      308.59      338.74     40.41 o 
  -6  -5   4      123.96      115.50     26.16 o 
  -5  -5   4      642.79      656.32     42.11 o 
  -4  -5   4      474.51      501.68     26.83 o 
  -3  -5   4      281.38      316.91     23.66 o 
  -2  -5   4       17.91       20.23     10.88 o 
  -1  -5   4      273.89      330.85     28.04 o 
   0  -5   4     1134.06      993.21     38.40 o 
   1  -5   4      482.09      529.12     45.98 o 
   2  -5   4      483.89      495.20     34.59 o 
   3  -5   4      178.28      203.40     26.62 o 
   4  -5   4      513.86      447.47     41.77 o 
   5  -5   4       12.15       63.94     27.39 o 
   6  -5   4       91.15       87.08     24.30 o 
   7  -5   4        1.31       11.19     18.96 o 
   8  -5   4       29.76       34.84     21.20 o 
   9  -5   4        0.70        3.23     40.51 o 
 -11  -4   4       16.68       32.52     22.30 o 
 -10  -4   4        5.47       25.47     21.48 o 
  -9  -4   4       34.96       36.66     22.18 o 
  -8  -4   4        0.00        7.46     18.34 o 
  -7  -4   4      239.91      242.78     33.62 o 
  -6  -4   4       61.39       57.90     19.90 o 
  -5  -4   4      269.18      343.05     27.30 o 
  -4  -4   4     1997.14     1954.54     42.26 o 
  -3  -4   4     1869.90     1917.12     40.98 o 
  -2  -4   4     1735.78     1856.29     52.36 o 
  -1  -4   4     1064.63     1007.39     28.89 o 
   0  -4   4      477.60      512.39     26.97 o 
   1  -4   4     1065.96      965.15     52.12 o 
   2  -4   4      778.93      722.46     32.08 o 
   3  -4   4      479.81      563.30     32.69 o 
   4  -4   4      437.56      446.47     35.08 o 
   5  -4   4        0.08       -9.34     13.54 o 
   6  -4   4      197.22      176.21     28.49 o 
   7  -4   4       33.63       35.38     19.30 o 
   8  -4   4       30.91       40.69     21.88 o 
   9  -4   4        6.60       26.34     28.69 o 
  10  -4   4       15.06       23.69     29.83 o 
 -11  -3   4       21.24       41.85     30.28 o 
 -10  -3   4        1.50       -2.44     18.40 o 
  -9  -3   4       35.58       34.73     20.24 o 
  -8  -3   4       11.92       31.60     20.36 o 
  -7  -3   4      270.91      296.11     37.08 o 
  -6  -3   4       20.87       52.13     24.58 o 
  -5  -3   4      350.30      383.62     30.30 o 
  -4  -3   4      534.79      524.80     23.63 o 
  -3  -3   4      991.81      861.79     26.99 o 
  -2  -3   4     1211.60     1191.34     30.19 o 
  -1  -3   4     1814.32     2097.64     37.86 o 
   0  -3   4       79.53       93.61     12.38 o 
   1  -3   4      203.96      266.50     15.98 o 
   2  -3   4     1312.74     1304.27     27.33 o 
   3  -3   4      364.63      407.25     19.52 o 
   4  -3   4     1120.33      993.94     31.98 o 
   5  -3   4       26.30       -0.10     15.06 o 
   6  -3   4      440.40      435.93     38.59 o 
   7  -3   4        0.35        8.48     25.39 o 
   8  -3   4      108.99       99.66     41.31 o 
   9  -3   4       11.37      -33.05     24.06 o 
  10  -3   4       12.46       45.23     28.10 o 
 -11  -2   4       23.94        3.02     40.21 o 
 -10  -2   4        0.76       -1.30     28.46 o 
  -9  -2   4       28.05        3.41     24.27 o 
  -8  -2   4       44.11       53.14     33.38 o 
  -7  -2   4      117.45      124.20     38.68 o 
  -6  -2   4      176.88      210.18     28.42 o 
  -5  -2   4     1603.67     1675.24     69.31 o 
  -4  -2   4      331.77      338.43     19.95 o 
  -3  -2   4        6.01       -5.02      7.76 o 
  -2  -2   4      346.24      395.95     17.96 o 
  -1  -2   4     3938.89     4472.32     52.48 o 
   0  -2   4     5829.12     5678.25     56.83 o 
   1  -2   4      153.01      189.70     14.23 o 
   2  -2   4      396.34      433.34     17.00 o 
   3  -2   4      306.13      323.11     32.90 o 
   4  -2   4      564.20      608.02     21.91 o 
   5  -2   4      151.68      176.38     17.32 o 
   6  -2   4      304.94      306.70     31.65 o 
   7  -2   4      116.48      157.89     35.11 o 
   8  -2   4      203.26      245.63     32.50 o 
   9  -2   4        4.89       11.34     29.32 o 
  10  -2   4        7.05        6.79     29.40 o 
  11  -2   4        0.95      -35.20     23.47 o 
 -11  -1   4       27.39        1.49     21.37 o 
 -10  -1   4        7.10       -1.82     20.28 o 
  -9  -1   4       59.27       65.25     40.10 o 
  -8  -1   4       11.64        1.18     17.01 o 
  -7  -1   4      104.66       80.11     21.61 o 
  -6  -1   4      137.30      136.48     17.52 o 
  -5  -1   4      877.54      828.60     37.78 o 
  -4  -1   4       95.68      116.91     14.57 o 
  -3  -1   4      130.39      188.10     16.25 o 
  -2  -1   4      301.43      293.34     16.78 o 
  -1  -1   4       26.17       48.41      9.45 o 
   0  -1   4     6050.62     7268.63     60.98 o 
   1  -1   4     1137.89     1257.71     25.02 o 
   2  -1   4      471.17      360.40     24.66 o 
   3  -1   4     1471.36     1667.96     32.28 o 
   4  -1   4      936.54      812.27     34.98 o 
   5  -1   4       43.18       42.45     11.66 o 
   6  -1   4     1369.31     1325.49     36.00 o 
   7  -1   4      163.28      149.55     19.70 o 
   8  -1   4      300.61      297.71     33.46 o 
   9  -1   4        0.33       62.20     27.56 o 
  10  -1   4        2.69       40.98     31.35 o 
  11  -1   4        4.44       22.25     32.02 o 
 -11   0   4       15.99       26.23     33.24 o 
 -10   0   4        9.70       55.02     36.96 o 
  -9   0   4       90.54       69.42     24.18 o 
  -8   0   4       39.88       68.79     27.87 o 
  -7   0   4      106.22      130.20     25.01 o 
  -6   0   4      232.67      239.88     21.96 o 
  -5   0   4      127.53      147.66     17.34 o 
  -4   0   4       72.82       63.29     13.30 o 
  -3   0   4     1453.35     1460.48     30.65 o 
  -2   0   4     3390.73     3090.08     40.18 o 
  -1   0   4     1700.65     1871.94     33.41 o 
   0   0   4     1849.99     2203.84     28.94 o 
   1   0   4     6447.85     6265.81     52.96 o 
   2   0   4     3391.06     3729.96     43.57 o 
   3   0   4      827.45      869.21     23.33 o 
   4   0   4      930.49     1079.25     27.82 o 
   5   0   4      194.66      236.73     18.90 o 
   6   0   4      870.48      745.72     27.89 o 
   7   0   4       76.84      130.60     18.65 o 
   8   0   4      185.72      167.63     26.33 o 
   9   0   4        0.55       41.09     24.85 o 
  10   0   4        2.36      -32.16     23.25 o 
  11   0   4       23.52       66.18     40.22 o 
 -10   1   4        5.32       19.98     22.09 o 
  -9   1   4       71.10       96.10     25.78 o 
  -8   1   4       89.39       93.53     23.83 o 
  -7   1   4      113.97      131.24     24.40 o 
  -6   1   4       28.89       28.73     11.86 o 
  -5   1   4       36.51       54.58     12.80 o 
  -4   1   4       33.22       39.67     10.12 o 
  -3   1   4      378.39      417.05     17.43 o 
  -1   1   4     4197.17     4848.05     42.69 o 
   1   1   4     7978.20     9858.96     64.52 o 
   2   1   4    17020.52    17616.20    117.64 o 
   3   1   4       13.05       22.95      8.29 o 
   4   1   4      621.17      539.01     38.23 o 
   5   1   4      726.47      716.60     43.97 o 
   6   1   4      698.56      696.47     33.54 o 
   7   1   4      368.66      353.33     42.08 o 
   8   1   4      181.78      205.47     41.88 o 
   9   1   4        0.44       -2.27     20.36 o 
  11   1   4       22.88       75.93     39.55 o 
  12   1   4        0.06        1.41     42.31 o 
 -10   2   4        7.99       23.20     24.08 o 
  -9   2   4       25.56       25.37     19.53 o 
  -8   2   4      169.45      203.70     48.67 o 
  -7   2   4      113.74      112.42     18.53 o 
  -6   2   4       12.27        3.65     11.18 o 
  -5   2   4      130.86      137.61     22.83 o 
  -4   2   4     1342.18     1189.35     30.98 o 
  -3   2   4       94.03       91.67     11.90 o 
  -2   2   4      680.22      615.09     17.77 o 
  -1   2   4       60.87       76.90     17.71 o 
   0   2   4     1683.65     1752.17     55.98 o 
   1   2   4     1050.85     1001.00     26.65 o 
   3   2   4       73.50      105.20     15.51 o 
   4   2   4      626.97      651.38     21.62 o 
   5   2   4     2086.82     2224.55     41.30 o 
   6   2   4      455.54      397.98     52.50 o 
   7   2   4      191.30      213.10     27.74 o 
   8   2   4       47.85       58.52     18.24 o 
   9   2   4       76.89      119.46     24.63 o 
  10   2   4        6.62      -10.64     14.27 o 
  11   2   4       12.74       30.19     37.08 o 
  12   2   4        0.04       15.02     47.59 o 
  -9   3   4        3.62       34.00     19.91 o 
  -8   3   4       90.65      134.10     25.05 o 
  -7   3   4       59.84       67.64     20.49 o 
  -6   3   4       15.76        7.52     10.78 o 
  -5   3   4        0.29        6.78     10.22 o 
  -4   3   4     1678.57     1565.86     36.20 o 
  -3   3   4      151.09      152.68     14.24 o 
  -2   3   4     1266.22     1367.14     27.44 o 
   0   3   4     1708.26     1732.57     43.01 o 
   1   3   4     1089.84     1262.08     22.82 o 
   2   3   4      314.85      250.90     13.83 o 
   3   3   4     1959.66     1812.19     70.97 o 
   4   3   4     2895.23     2766.09     41.16 o 
   5   3   4     2558.59     2263.82     47.64 o 
   6   3   4      300.54      332.62     36.92 o 
   7   3   4        4.68        6.98     15.82 o 
   8   3   4       64.82       38.72     16.39 o 
   9   3   4      210.76      234.49     42.48 o 
  10   3   4        5.68      -18.75     16.22 o 
  11   3   4       16.31       -8.38     19.03 o 
  12   3   4        0.72       20.76     21.22 o 
  -8   4   4       73.33      106.06     33.13 o 
  -7   4   4       25.77       45.45     15.19 o 
  -6   4   4      297.72      306.19     29.24 o 
  -5   4   4       37.74       46.16     16.50 o 
  -4   4   4      542.54      473.02     25.16 o 
  -3   4   4       92.62      108.15     14.33 o 
  -2   4   4     2499.26     2401.80     39.38 o 
   0   4   4       76.42       86.14      9.79 o 
   1   4   4       56.32       75.94     10.08 o 
   2   4   4     3595.96     4006.24     48.98 o 
   3   4   4        5.32       -0.19      6.53 o 
   5   4   4     1674.62     1875.24     35.43 o 
   6   4   4      106.28      130.96     14.43 o 
   7   4   4      431.27      429.60     36.10 o 
   8   4   4       34.98       49.14     19.86 o 
   9   4   4      181.72      174.36     64.34 o 
  10   4   4        2.15       17.88     18.02 o 
  11   4   4       35.05       29.27     21.98 o 
  12   4   4        0.39        3.63     20.62 o 
  -8   5   4       42.74       63.67     19.82 o 
  -7   5   4        0.73      -12.18     20.25 o 
  -6   5   4      291.46      381.72     28.63 o 
  -5   5   4        5.14       -4.87     13.74 o 
  -4   5   4      310.22      342.30     24.79 o 
  -3   5   4      180.45      202.00     18.60 o 
  -2   5   4     1995.89     1944.95     46.69 o 
  -1   5   4      256.03      306.34     18.34 o 
   0   5   4     1483.46     1445.31     44.73 o 
   1   5   4      419.22      452.56     18.28 o 
   2   5   4     4224.45     4190.28     51.10 o 
   3   5   4     1095.66     1013.77     26.08 o 
   4   5   4      152.98      155.13     14.23 o 
   5   5   4       14.89        7.77      8.75 o 
   6   5   4      146.90      196.93     32.06 o 
   7   5   4     1099.58      977.44     45.25 o 
   8   5   4       34.71       73.59     21.08 o 
   9   5   4       48.17       46.41     18.12 o 
  10   5   4        8.57        9.16     27.35 o 
  11   5   4       36.45       40.86     22.83 o 
  12   5   4        1.23       14.11     21.42 o 
  -8   6   4       29.62       46.19     31.93 o 
  -7   6   4        0.13       28.36     17.23 o 
  -6   6   4      226.70      212.17     39.49 o 
  -5   6   4        2.60        0.93     12.25 o 
  -4   6   4      494.35      541.82     27.52 o 
  -3   6   4      138.74      131.90     16.68 o 
  -2   6   4      182.63      202.33     18.63 o 
  -1   6   4      298.59      311.55     20.10 o 
   0   6   4     1556.27     1635.90     37.84 o 
   3   6   4     2247.19     2440.93     42.49 o 
   4   6   4       24.90       36.32     10.27 o 
   5   6   4      611.72      542.38     22.03 o 
   6   6   4      137.74      169.93     27.16 o 
   7   6   4      574.05      519.05    112.91 o 
   8   6   4       35.80        6.57     12.66 o 
   9   6   4       94.35       72.53     22.15 o 
  10   6   4        8.37       -0.81     15.23 o 
  11   6   4       40.16       76.86     24.53 o 
  12   6   4        5.21        8.18     21.77 o 
  -8   7   4       17.70       35.95     28.96 o 
  -7   7   4       10.24       12.80     17.96 o 
  -6   7   4      143.24      147.59     37.19 o 
  -5   7   4       23.48       16.30     21.74 o 
  -4   7   4      269.56      295.49     30.86 o 
  -3   7   4      229.75      226.41     21.75 o 
  -2   7   4      102.37      105.14     15.46 o 
  -1   7   4      252.15      276.09     21.37 o 
   0   7   4     1717.64     1593.66     37.35 o 
   1   7   4      829.81      873.67     28.20 o 
   2   7   4      253.63      260.07     20.15 o 
   3   7   4      446.98      537.15     23.58 o 
   4   7   4     2270.70     2234.20     43.27 o 
   5   7   4     1290.82     1228.47     32.16 o 
   6   7   4       49.23       60.74     30.87 o 
   7   7   4        1.53       15.23     16.80 o 
   8   7   4        2.81       -7.13     12.47 o 
   9   7   4      135.78      152.92     30.12 o 
  10   7   4        2.95       -6.44     14.84 o 
  11   7   4       41.37       44.49     22.68 o 
  12   7   4        5.68       30.61     21.62 o 
  -8   8   4       11.72       52.95     37.19 o 
  -7   8   4        2.11       16.07     20.09 o 
  -6   8   4      113.67      101.39     24.48 o 
  -5   8   4       27.85       38.29     18.56 o 
  -4   8   4       25.14       19.92     19.41 o 
  -3   8   4        2.01      -18.65     12.43 o 
  -2   8   4       72.03       72.91     14.36 o 
  -1   8   4      649.58      580.57     33.54 o 
   0   8   4        3.46       16.00     11.16 o 
   1   8   4      426.68      421.09     25.65 o 
   2   8   4      119.56      140.13     23.99 o 
   3   8   4      904.09      777.53     29.11 o 
   5   8   4      767.61      723.63    106.12 o 
   6   8   4       61.35       59.62     19.30 o 
   7   8   4      466.16      398.68     41.31 o 
   8   8   4       99.78      124.89     27.39 o 
   9   8   4       49.86       63.18     23.93 o 
  10   8   4        4.25      -13.14     14.82 o 
  11   8   4       13.17       23.42     24.50 o 
  12   8   4        7.60       29.56     22.15 o 
  -7   9   4        0.79       72.98     37.22 o 
  -6   9   4       30.95       39.74     21.34 o 
  -5   9   4       84.14      141.71     57.33 o 
  -4   9   4       70.42       66.33     20.34 o 
  -3   9   4      140.69      112.42     29.37 o 
  -2   9   4      119.66      126.77     23.54 o 
  -1   9   4      339.31      318.49     62.49 o 
   0   9   4       57.89       63.84     14.23 o 
   1   9   4      585.99      633.40     28.57 o 
   2   9   4      462.07      538.52     29.90 o 
   3   9   4      715.29      675.64     29.54 o 
   4   9   4        8.67       18.31     11.86 o 
   5   9   4       50.93       43.17     17.68 o 
   6   9   4       57.85       31.48     17.25 o 
   7   9   4      490.37      494.44     73.48 o 
   8   9   4       21.43       19.34     18.58 o 
   9   9   4        4.16        1.90     13.56 o 
  10   9   4       28.51       36.94     21.53 o 
  11   9   4        8.07       -0.79     20.04 o 
  12   9   4        7.56       -1.24     17.59 o 
  -6  10   4        5.62       22.22     31.18 o 
  -5  10   4       12.77       36.00     25.42 o 
  -4  10   4       23.10       51.11     20.50 o 
  -3  10   4      138.41      180.03     27.33 o 
  -2  10   4        5.88       23.86     16.39 o 
  -1  10   4      105.57      137.75     33.11 o 
   0  10   4      101.39       89.17     29.97 o 
   1  10   4     1349.87     1240.75     62.14 o 
   2  10   4        4.34       10.57     12.38 o 
   3  10   4      968.09      844.14     42.72 o 
   4  10   4        5.80        6.03     13.26 o 
   5  10   4      168.87      207.36     64.90 o 
   6  10   4      109.36      164.83     30.28 o 
   7  10   4       97.18      103.83     27.55 o 
   8  10   4       17.55        1.78     19.07 o 
   9  10   4       31.71        4.16     16.17 o 
  10  10   4       34.21      -26.79     44.01 o 
  11  10   4       11.91       10.83     22.28 o 
  -6  11   4        4.01       36.27     40.77 o 
  -5  11   4        5.27       32.40     31.51 o 
  -4  11   4        7.00        1.86     15.85 o 
  -3  11   4      144.76      137.50     26.27 o 
  -2  11   4       44.55       55.39     19.08 o 
  -1  11   4      167.65      190.05     28.45 o 
   0  11   4       16.16       23.29     16.90 o 
   1  11   4      566.27      505.53     39.49 o 
   2  11   4        4.61        9.75     11.67 o 
   3  11   4       34.94       27.60     12.46 o 
   4  11   4        3.99        9.67     17.32 o 
   5  11   4      204.39      176.89     30.15 o 
   6  11   4       24.92       44.06     17.47 o 
   7  11   4       52.11       41.90     18.20 o 
   8  11   4        7.00       21.56     19.88 o 
   9  11   4       63.08       47.27     23.09 o 
  10  11   4       38.63        8.16     19.72 o 
  11  11   4        2.11       14.09     23.00 o 
  -5  12   4        4.91       22.68     35.73 o 
  -4  12   4        1.40       28.49     25.43 o 
  -3  12   4       41.63       52.89     21.29 o 
  -2  12   4        0.78       17.40     16.62 o 
  -1  12   4      182.10      150.18     24.89 o 
   0  12   4        4.36       33.35     19.53 o 
   1  12   4      421.10      380.87     37.38 o 
   2  12   4       37.41       20.43     18.52 o 
   3  12   4      347.65      381.25     49.44 o 
   4  12   4       11.92       17.56     16.07 o 
   5  12   4       65.62       60.29     20.47 o 
   6  12   4        0.48        4.72     13.94 o 
   7  12   4       59.89       82.86     23.79 o 
   8  12   4       41.48       57.50     45.95 o 
   9  12   4        8.88       12.43     23.71 o 
  10  12   4       36.04       24.38     34.09 o 
  -4  13   4        7.12       15.35     35.62 o 
  -3  13   4       21.22       21.68     40.96 o 
  -2  13   4        0.92       32.14     43.27 o 
  -1  13   4       42.21       53.87     20.48 o 
   0  13   4        0.59       53.19     67.77 o 
   1  13   4       98.96       72.19     22.54 o 
   2  13   4       67.60       86.13     21.79 o 
   3  13   4      224.30      264.33     32.42 o 
   4  13   4       60.00       69.27     33.13 o 
   5  13   4       26.73       37.28     19.33 o 
   6  13   4        2.82       13.68     17.10 o 
   7  13   4       65.75       68.61     20.43 o 
   8  13   4       71.11      112.10     63.52 o 
   9  13   4        0.49       32.56     22.79 o 
  10  13   4       22.76       30.75     25.84 o 
  -2  14   4        0.41       -1.75     19.95 o 
  -1  14   4       57.03       85.64     37.67 o 
   0  14   4        5.32       27.54     18.86 o 
   1  14   4       65.86       98.15     23.04 o 
   2  14   4       19.34       44.15     18.49 o 
   3  14   4       82.91       55.89     19.86 o 
   4  14   4       39.69       35.62     29.29 o 
   5  14   4       91.24       53.79     33.73 o 
   6  14   4       49.63      100.67     42.50 o 
   7  14   4        7.23       23.96     20.52 o 
   8  14   4       19.84       45.12     22.49 o 
   9  14   4        2.87       -0.78     30.20 o 
  -1  15   4       25.94       15.32     18.18 o 
   0  15   4       21.35       19.45     30.47 o 
   1  15   4        5.55       17.95     35.74 o 
   2  15   4       13.63       -0.31     17.45 o 
   3  15   4       45.19       76.63     32.54 o 
   4  15   4       29.47       23.69     28.50 o 
   5  15   4       75.06      100.94     37.25 o 
   6  15   4       97.53      115.40     42.01 o 
   7  15   4        0.75      -12.37     33.35 o 
   8  15   4       10.07        9.17     29.46 o 
   2  16   4        9.66        9.53     27.49 o 
   3  16   4       24.78       84.81     33.65 o 
   4  16   4       27.57       23.06     27.48 o 
   5  16   4       24.56       58.93     30.59 o 
   6  16   4       30.65       65.34     35.19 o 
  -5 -13   5       31.59      105.24     47.70 o 
  -4 -13   5        8.47       12.83     37.33 o 
  -3 -13   5       19.78      114.48     47.07 o 
  -2 -13   5       42.06      102.54     43.04 o 
  -1 -13   5        6.95       58.59     41.08 o 
   0 -13   5       33.26       45.78     26.82 o 
   1 -13   5        2.42       37.38     26.89 o 
  -7 -12   5       13.36       32.97     46.29 o 
  -6 -12   5       33.26      116.29     47.59 o 
  -5 -12   5       34.83       66.73     39.74 o 
  -4 -12   5       84.22      149.83     46.69 o 
  -3 -12   5       43.75       16.02     30.62 o 
  -2 -12   5       46.20       46.79     23.53 o 
  -1 -12   5       17.57       28.28     33.21 o 
   0 -12   5      112.02      107.97     28.36 o 
   1 -12   5        4.95       14.11     23.05 o 
   2 -12   5       14.85        5.37     24.29 o 
   3 -12   5        4.06       20.99     40.62 o 
  -8 -11   5       31.41       34.79     24.60 o 
  -7 -11   5       16.75       66.37     45.75 o 
  -6 -11   5       37.84       -5.36     30.45 o 
  -5 -11   5       68.79      121.08     44.72 o 
  -4 -11   5      159.15      183.04     47.13 o 
  -3 -11   5       19.94       36.30     30.43 o 
  -2 -11   5       19.52       14.07     19.26 o 
  -1 -11   5       13.21       45.31     20.74 o 
   0 -11   5      184.24      211.45     52.09 o 
   1 -11   5        3.18       52.19     23.98 o 
   2 -11   5       51.55       36.22     21.01 o 
   3 -11   5        0.02       55.70     25.90 o 
   4 -11   5       12.42       33.46     26.09 o 
  -8 -10   5       88.30       80.69     27.09 o 
  -7 -10   5       11.78       37.71     21.53 o 
  -6 -10   5      106.04      144.86     30.62 o 
  -5 -10   5       69.28       94.44     38.22 o 
  -4 -10   5      276.05      263.03     54.68 o 
  -3 -10   5        9.22       52.24     19.82 o 
  -2 -10   5      180.42      214.74     42.38 o 
  -1 -10   5       67.73      105.47     24.57 o 
   0 -10   5      211.29      237.42     51.89 o 
   1 -10   5       54.16       49.90     21.25 o 
   2 -10   5       30.14       62.20     22.12 o 
   3 -10   5        7.16       -5.85     19.31 o 
   4 -10   5        7.07      -33.11     29.36 o 
   5 -10   5        9.95       37.77     29.23 o 
  -9  -9   5       17.24       27.22     25.15 o 
  -8  -9   5      141.86      198.64     37.46 o 
  -7  -9   5       10.99        8.37     18.90 o 
  -6  -9   5      284.65      219.62     35.32 o 
  -5  -9   5       17.70       47.40     21.28 o 
  -4  -9   5      189.95      153.24     46.10 o 
  -3  -9   5       50.23       40.57     20.13 o 
  -2  -9   5      284.28      257.50     56.75 o 
  -1  -9   5       27.69       57.67     20.79 o 
   0  -9   5      176.65      195.75     31.05 o 
   1  -9   5        0.18       11.19     18.67 o 
   2  -9   5      201.00      222.77     32.54 o 
   3  -9   5       16.50       51.77     35.28 o 
   4  -9   5       64.40       44.89     21.27 o 
   5  -9   5       16.65       27.15     22.04 o 
   6  -9   5        6.00       -5.34     25.35 o 
  -9  -8   5       14.46        1.43     33.50 o 
  -8  -8   5      240.19      157.96     36.06 o 
  -7  -8   5        6.92       10.71     17.86 o 
  -6  -8   5      656.04      787.15     59.42 o 
  -5  -8   5       53.98       41.27     23.05 o 
  -4  -8   5      323.57      340.98     38.61 o 
  -3  -8   5      149.79      197.19     36.56 o 
  -2  -8   5      221.24      189.83     27.84 o 
  -1  -8   5        0.19       -8.83     15.94 o 
   0  -8   5       54.51       48.98     20.11 o 
   1  -8   5       44.94       37.59     19.83 o 
   2  -8   5      295.14      250.09     54.80 o 
   3  -8   5       28.11       25.27     20.02 o 
   4  -8   5       15.63        0.25     16.42 o 
   5  -8   5       16.01       32.26     51.58 o 
   6  -8   5        8.10       20.50     21.87 o 
   7  -8   5       28.81       11.62     28.49 o 
 -10  -7   5        7.23       45.18     28.08 o 
  -9  -7   5       20.93       20.39     22.06 o 
  -8  -7   5      216.16      219.14     37.48 o 
  -7  -7   5        9.08       43.59     45.75 o 
  -6  -7   5      262.92      246.49     36.84 o 
  -5  -7   5       26.37       20.31     27.64 o 
  -4  -7   5      482.37      547.68     31.53 o 
  -3  -7   5      546.41      618.97     65.93 o 
  -2  -7   5      774.06      769.88     47.00 o 
  -1  -7   5        6.07        9.39     15.17 o 
   0  -7   5      353.35      289.50     32.04 o 
   1  -7   5       46.93       67.60     20.37 o 
   2  -7   5      639.99      614.76     44.23 o 
   3  -7   5      258.48      261.96     32.76 o 
   4  -7   5      144.07      155.33     27.59 o 
   5  -7   5        9.44       30.73     18.41 o 
   6  -7   5       11.91       37.81     20.59 o 
   7  -7   5       14.25      -19.63     19.89 o 
   8  -7   5        6.23       31.17     68.28 o 
 -10  -6   5       15.71       -5.36     23.77 o 
  -9  -6   5       10.86       12.39     18.34 o 
  -8  -6   5      125.64      139.16     29.25 o 
  -7  -6   5        4.38      -12.31     23.59 o 
  -6  -6   5      361.93      393.38     42.65 o 
  -5  -6   5       11.67      -11.31     13.94 o 
  -4  -6   5      774.46      733.01     46.84 o 
  -3  -6   5       53.66       42.11     15.40 o 
  -2  -6   5      336.90      287.40     23.92 o 
  -1  -6   5      193.73      197.67     20.61 o 
   0  -6   5      237.82      257.33     29.82 o 
   1  -6   5       91.52       54.24     18.06 o 
   2  -6   5       60.33       50.14     23.92 o 
   3  -6   5      442.27      322.68     72.73 o 
   4  -6   5      362.30      416.15     39.72 o 
   5  -6   5       90.86       87.75     22.68 o 
   6  -6   5        0.20        3.66     23.75 o 
   7  -6   5       21.76       59.05     22.11 o 
   8  -6   5        5.94       40.24     24.69 o 
   9  -6   5       12.53       11.29     27.32 o 
 -10  -5   5       19.56       34.44     22.79 o 
  -9  -5   5        0.06      -22.81     16.95 o 
  -8  -5   5       25.13       23.57     18.91 o 
  -7  -5   5        6.66       23.95     18.04 o 
  -6  -5   5      517.26      476.67     44.86 o 
  -5  -5   5      353.82      377.03     38.49 o 
  -4  -5   5      412.49      467.04     28.97 o 
  -3  -5   5        4.80       17.32     12.47 o 
  -2  -5   5      487.64      581.39     39.79 o 
  -1  -5   5     2244.67     2144.64     45.29 o 
   0  -5   5     2369.00     2263.45     43.90 o 
   1  -5   5      660.66      669.59     33.37 o 
   2  -5   5      352.69      336.74     49.98 o 
   3  -5   5      194.87      197.28     25.34 o 
   4  -5   5      463.65      394.51     37.05 o 
   5  -5   5       46.27       12.70     17.97 o 
   6  -5   5       32.83       34.64     18.43 o 
   7  -5   5       18.66        9.34     48.16 o 
   8  -5   5        0.01       32.14     30.21 o 
   9  -5   5       10.20       11.13     55.49 o 
 -10  -4   5       26.95       59.31     25.52 o 
  -9  -4   5        0.83       -1.50     18.58 o 
  -8  -4   5       33.63       21.53     23.64 o 
  -7  -4   5        8.71      -10.06     16.14 o 
  -6  -4   5      289.02      245.77     33.48 o 
  -5  -4   5      221.95      279.63     23.90 o 
  -4  -4   5      199.29      217.72     21.51 o 
  -3  -4   5      143.87      190.11     19.95 o 
  -2  -4   5      373.24      414.91     30.37 o 
  -1  -4   5     1093.91     1041.57     30.75 o 
   0  -4   5      614.95      607.19     31.42 o 
   1  -4   5     1346.02     1090.91     40.12 o 
   2  -4   5      246.51      253.63     16.69 o 
   3  -4   5      555.74      496.46     35.68 o 
   4  -4   5        0.87       -0.55     21.78 o 
   5  -4   5      238.04      203.34     36.90 o 
   6  -4   5      101.24       64.76     20.99 o 
   7  -4   5       63.70       95.22     24.64 o 
   8  -4   5        1.86       13.99     34.59 o 
   9  -4   5       14.20       -2.44     31.59 o 
  10  -4   5        4.74      -12.07     38.00 o 
 -10  -3   5       20.92        5.29     20.33 o 
  -9  -3   5        0.08       -6.30     17.99 o 
  -8  -3   5       38.50       71.08     21.95 o 
  -7  -3   5      170.12      209.02     32.51 o 
  -6  -3   5      186.52      200.64     29.94 o 
  -5  -3   5      227.47      221.51     24.47 o 
  -4  -3   5      821.17      899.77     31.78 o 
  -3  -3   5      618.40      589.92     25.07 o 
  -2  -3   5     1288.15     1390.20     50.22 o 
  -1  -3   5     1828.24     1843.39     38.29 o 
   0  -3   5      987.79     1107.63     36.08 o 
   1  -3   5     2055.35     1896.53     36.60 o 
   2  -3   5      774.59      760.80     24.28 o 
   3  -3   5        9.46        8.21      8.27 o 
   4  -3   5        0.11       -2.16     26.47 o 
   5  -3   5      336.53      289.92     30.30 o 
   6  -3   5       41.54       54.85     19.57 o 
   7  -3   5       63.41       72.34     21.37 o 
   8  -3   5       11.92       44.59     19.90 o 
   9  -3   5       14.12       14.29     32.70 o 
  10  -3   5        3.95       -4.30     34.68 o 
 -10  -2   5       28.57       51.37     48.17 o 
  -9  -2   5        0.16      -17.19     17.46 o 
  -8  -2   5       67.86       68.58     23.68 o 
  -7  -2   5      227.36      209.15     31.10 o 
  -6  -2   5      219.98      247.48     53.30 o 
  -5  -2   5      208.89      259.84     30.48 o 
  -4  -2   5      573.08      618.77     29.13 o 
  -3  -2   5        3.97       24.89     10.26 o 
  -2  -2   5       17.86       24.06     10.07 o 
  -1  -2   5     2027.89     2121.31     38.47 o 
   0  -2   5      122.39      115.50     12.79 o 
   1  -2   5     5257.96     4775.36     56.22 o 
   2  -2   5      419.88      409.78     18.95 o 
   3  -2   5      267.94      262.21     18.42 o 
   4  -2   5        5.74        2.60      8.17 o 
   5  -2   5     1263.62     1144.93     33.07 o 
   6  -2   5        2.59       15.43     16.34 o 
   7  -2   5       78.33       50.40     19.92 o 
   8  -2   5       38.25       24.12     20.13 o 
   9  -2   5       50.34       71.62     32.35 o 
  10  -2   5        1.14       75.25     36.16 o 
  11  -2   5        8.94       29.26     44.69 o 
 -10  -1   5       39.39       37.49     30.43 o 
  -9  -1   5       12.44       -7.56     19.02 o 
  -8  -1   5      101.19       69.11     23.00 o 
  -7  -1   5      178.35      169.66     29.04 o 
  -6  -1   5      217.84      266.64     35.14 o 
  -5  -1   5      761.53      753.94     30.62 o 
  -4  -1   5     1373.21     1405.64     35.27 o 
  -3  -1   5       90.28       66.39     12.73 o 
  -2  -1   5      674.15      735.97     26.55 o 
  -1  -1   5     1303.48     1546.59     42.35 o 
   1  -1   5     1080.81     1366.41     60.71 o 
   2  -1   5        5.55       15.78      8.28 o 
   3  -1   5      506.19      497.75     20.23 o 
   4  -1   5       60.75       60.52     12.13 o 
   5  -1   5      621.55      614.11     25.17 o 
   6  -1   5       79.49      120.41     17.57 o 
   7  -1   5       80.99       67.74     28.79 o 
   8  -1   5       83.42      104.74     27.49 o 
   9  -1   5       82.81      156.51     41.82 o 
  10  -1   5        3.14      -17.87     26.58 o 
  11  -1   5        4.14      109.47     47.64 o 
 -10   0   5       43.87        9.64     26.01 o 
  -9   0   5       43.21       52.88     22.39 o 
  -8   0   5      113.08       94.41     23.70 o 
  -7   0   5       78.41       61.24     20.42 o 
  -6   0   5       71.99       63.71     15.22 o 
  -5   0   5      201.12      238.47     20.86 o 
  -4   0   5      699.58      637.68     24.44 o 
  -3   0   5     1315.48     1344.71     37.64 o 
  -2   0   5      402.40      392.25     17.98 o 
  -1   0   5     1037.75     1044.36     24.04 o 
   0   0   5     1056.08     1206.06     23.86 o 
   1   0   5      127.01       91.84     13.52 o 
   2   0   5      354.49      320.31     15.88 o 
   3   0   5     5009.01     4775.70     56.84 o 
   4   0   5      511.91      466.01     20.72 o 
   5   0   5      837.75      815.47     27.77 o 
   6   0   5      103.94      119.33     21.04 o 
   7   0   5      480.26      501.72     30.10 o 
   8   0   5       23.42       24.92     16.42 o 
   9   0   5       59.17       25.80     26.23 o 
  10   0   5        7.39       55.06     33.54 o 
 -10   1   5       27.12       68.67     40.41 o 
  -9   1   5       80.24       37.11     28.56 o 
  -8   1   5       81.53      115.50     26.62 o 
  -7   1   5      130.11      136.27     25.44 o 
  -6   1   5      202.66      201.19     21.97 o 
  -4   1   5     1151.57     1093.05     31.01 o 
  -3   1   5     2541.05     2259.99     39.65 o 
  -2   1   5      229.02      266.33     15.31 o 
  -1   1   5      312.20      293.11     30.38 o 
   0   1   5      694.26      713.55     28.06 o 
   1   1   5       12.74        5.22      5.76 o 
   2   1   5     1450.79     1629.47     29.56 o 
   3   1   5     3792.15     3663.66     48.31 o 
   5   1   5      174.36      180.19     17.74 o 
   6   1   5      368.07      392.44     25.22 o 
   7   1   5      318.80      388.33     48.45 o 
   8   1   5       74.44      125.16     22.53 o 
   9   1   5       51.26       42.05     20.21 o 
  10   1   5        9.50       -8.31     28.61 o 
  11   1   5        0.12       80.48     35.73 o 
  12   1   5        9.37       26.53     36.35 o 
 -10   2   5       16.06       66.16     36.03 o 
  -9   2   5       51.83       42.25     31.16 o 
  -8   2   5       19.30       24.84     19.39 o 
  -7   2   5       39.57       22.96     13.94 o 
  -6   2   5      128.66      129.30     18.89 o 
  -5   2   5      360.00      373.98     25.45 o 
  -4   2   5      148.86      153.46     17.01 o 
  -3   2   5      822.54      789.89     27.58 o 
  -2   2   5      585.48      629.49     19.32 o 
  -1   2   5     4761.88     4459.53     70.11 o 
   0   2   5      287.29      279.36     21.59 o 
   1   2   5     1979.66     1763.31     24.20 o 
   2   2   5      440.00      358.70     22.50 o 
   3   2   5     3024.96     3260.98     44.77 o 
   4   2   5        1.38       18.34      9.94 o 
   5   2   5      920.13      849.12     27.46 o 
   6   2   5      300.37      315.35     29.24 o 
   7   2   5       85.94       85.68     19.70 o 
   8   2   5      226.43      223.00     99.11 o 
   9   2   5       62.70       60.70     19.92 o 
  10   2   5        0.40       -8.34     16.16 o 
  11   2   5        0.55       -9.80     28.91 o 
  12   2   5       13.17      116.53     45.31 o 
  -9   3   5       25.37        1.38     25.39 o 
  -8   3   5       15.82       20.41     26.01 o 
  -7   3   5       69.57       85.23     17.37 o 
  -6   3   5       78.48       62.15     18.97 o 
  -5   3   5      795.05      690.33     27.81 o 
  -4   3   5      148.14      165.42     19.77 o 
  -3   3   5      235.75      225.03     17.29 o 
  -2   3   5       49.28       63.46      9.53 o 
  -1   3   5     1711.80     1499.82     23.61 o 
   1   3   5      665.61      668.51     16.65 o 
   3   3   5      602.20      528.96     19.40 o 
   4   3   5     1008.51      967.58     36.66 o 
   5   3   5      976.77      920.51     28.10 o 
   6   3   5       40.81       33.92     17.44 o 
   7   3   5       21.14       27.42     14.11 o 
   8   3   5      333.12      337.05     90.52 o 
   9   3   5        9.55      -13.63     20.18 o 
  10   3   5       12.56       38.28     38.24 o 
  11   3   5        0.97       -1.73     16.74 o 
  12   3   5       13.04      117.13     39.71 o 
  -7   4   5      116.99      159.21     24.95 o 
  -6   4   5        1.03       10.87     15.06 o 
  -5   4   5      460.03      473.67     28.99 o 
  -3   4   5     1051.43      849.27     27.59 o 
  -2   4   5       89.81      105.23     12.38 o 
  -1   4   5     2099.97     2272.72     33.94 o 
   0   4   5       10.47       21.14      6.55 o 
   1   4   5     2491.55     2339.94     34.39 o 
   3   4   5     2052.47     2011.23     43.81 o 
   4   4   5     1288.26     1205.66     31.75 o 
   5   4   5      246.80      327.19     20.72 o 
   6   4   5       53.40       74.18     19.32 o 
   7   4   5       72.68       82.79     19.57 o 
   8   4   5       53.20       23.78     15.15 o 
   9   4   5        0.55      -12.18     13.04 o 
  10   4   5       85.42      121.69     26.23 o 
  11   4   5        1.08        7.30     17.86 o 
  12   4   5       10.86       22.83     22.44 o 
  -7   5   5      189.51      167.29     40.82 o 
  -6   5   5        0.03       -4.86     11.30 o 
  -5   5   5      237.73      223.35     28.45 o 
  -4   5   5        0.20        3.59     10.31 o 
  -3   5   5      690.42      617.86     24.76 o 
  -2   5   5       63.08       69.92     20.05 o 
  -1   5   5      470.46      465.37     19.13 o 
   1   5   5      995.09     1026.99     25.67 o 
   3   5   5      139.99      181.96     15.78 o 
   4   5   5       27.81       45.48     10.77 o 
   5   5   5      178.60      208.24     30.54 o 
   6   5   5     1245.79     1262.61     48.15 o 
   7   5   5       52.46       33.23     15.65 o 
   8   5   5       42.40       44.74     18.83 o 
   9   5   5        5.47       28.41     17.92 o 
  10   5   5      171.93      149.72     29.55 o 
  11   5   5        6.98       21.78     18.25 o 
  12   5   5        6.25       18.58     32.66 o 
  -8   6   5        0.07       46.23     30.75 o 
  -6   6   5        9.89       21.70     17.94 o 
  -5   6   5      402.59      450.06     29.86 o 
  -4   6   5      123.98      114.22     17.72 o 
  -3   6   5      430.66      459.00     25.28 o 
  -2   6   5       57.57       73.07     13.27 o 
  -1   6   5     1728.61     1641.29     55.15 o 
   0   6   5      113.03      135.61     22.79 o 
   1   6   5     1131.65     1141.62     33.54 o 
   2   6   5       10.66        2.72      8.61 o 
   3   6   5       13.26        5.49      8.93 o 
   4   6   5      132.93      111.81     14.52 o 
   5   6   5      243.26      237.66     30.66 o 
   6   6   5      664.78      638.87     37.08 o 
   7   6   5       11.12       34.13     16.38 o 
   8   6   5       88.91      113.31     25.36 o 
   9   6   5        4.15       12.26     15.67 o 
  10   6   5      104.80       90.35     24.45 o 
  11   6   5        0.28       24.86     20.76 o 
  12   6   5        6.07       -7.58     20.02 o 
  -8   7   5        0.00       -6.50     26.07 o 
  -7   7   5       52.68       27.39     26.74 o 
  -6   7   5        1.00       22.01     27.50 o 
  -5   7   5      224.07      186.01     43.28 o 
  -4   7   5       39.66       42.15     14.63 o 
  -3   7   5      208.37      217.07     21.58 o 
  -2   7   5      119.20      116.04     16.33 o 
  -1   7   5      510.86      487.62     26.77 o 
   0   7   5      336.40      399.93     29.31 o 
   1   7   5       28.66       27.97     11.04 o 
   3   7   5       21.07        8.72      9.87 o 
   4   7   5     3002.97     3070.16     52.09 o 
   5   7   5       70.06       87.49     14.75 o 
   6   7   5      240.63      243.31     48.95 o 
   7   7   5       60.73       67.86     21.59 o 
   8   7   5      236.20      214.15     32.38 o 
   9   7   5        1.00      -20.33     13.55 o 
  10   7   5       81.64       94.46     25.39 o 
  11   7   5        5.27       22.52     21.47 o 
  12   7   5       10.34       -4.28     20.07 o 
  -7   8   5       23.37       37.79     30.26 o 
  -6   8   5       18.72       17.11     28.42 o 
  -5   8   5      124.67       97.56     35.03 o 
  -4   8   5       33.43       42.27     16.67 o 
  -3   8   5      469.54      411.20     49.08 o 
  -2   8   5      289.66      291.42     47.68 o 
  -1   8   5      371.60      428.74     31.85 o 
   0   8   5      464.27      497.99     26.42 o 
   1   8   5      224.80      252.68     21.56 o 
   2   8   5       89.67       98.27     22.00 o 
   3   8   5      516.06      467.82     28.60 o 
   4   8   5      265.67      245.27     21.69 o 
   5   8   5      239.95      243.56     20.96 o 
   6   8   5        8.96       12.81     14.55 o 
   7   8   5       21.02       32.82     17.42 o 
   8   8   5      642.57      637.69     51.06 o 
   9   8   5        0.65      -13.14     13.78 o 
  10   8   5       28.20       41.45     20.59 o 
  11   8   5        2.37       -7.35     18.42 o 
  12   8   5       10.61       18.76     25.59 o 
  -7   9   5        8.09       30.29     32.92 o 
  -6   9   5        5.65       39.30     28.83 o 
  -5   9   5       62.80       81.04     34.51 o 
  -4   9   5       39.01       39.89     17.60 o 
  -3   9   5       85.29       59.38     20.19 o 
  -2   9   5      175.71      160.68     24.98 o 
  -1   9   5       61.74       80.13     16.12 o 
   0   9   5      247.17      225.30     22.33 o 
   1   9   5      207.55      197.44     21.52 o 
   2   9   5     2136.58     1912.61     46.22 o 
   3   9   5      130.07      132.36     18.88 o 
   4   9   5        5.40       -3.22      9.90 o 
   5   9   5        5.15        2.87     15.19 o 
   6   9   5      517.43      415.50     66.68 o 
   7   9   5       40.76       41.70     19.37 o 
   8   9   5      435.92      436.87     67.16 o 
   9   9   5       10.58       16.58     42.65 o 
  10   9   5        3.42       11.62     19.13 o 
  11   9   5       10.71       36.82     20.77 o 
  12   9   5        5.92       22.54     19.77 o 
  -6  10   5        2.29       32.37     31.21 o 
  -5  10   5       38.60       79.45     34.40 o 
  -4  10   5       96.29      124.17     37.73 o 
  -3  10   5       44.19       32.86     22.52 o 
  -2  10   5      147.52      140.06     43.19 o 
  -1  10   5      281.36      253.43     29.48 o 
   0  10   5      137.21      166.44     21.33 o 
   1  10   5      329.49      321.76     34.08 o 
   2  10   5      934.53      896.95     34.37 o 
   3  10   5      193.43      217.36     23.35 o 
   4  10   5       19.20        6.50     12.04 o 
   5  10   5      110.91      138.09     26.67 o 
   6  10   5      140.97      170.91     29.56 o 
   7  10   5       61.96      103.83     25.44 o 
   8  10   5       49.26      103.13     26.50 o 
   9  10   5       22.43       27.34     20.18 o 
  10  10   5       36.88       54.97     23.88 o 
  11  10   5       20.65       18.95     20.40 o 
  -5  11   5        5.28       27.37     33.81 o 
  -4  11   5       39.99       99.91     35.41 o 
  -3  11   5        0.76       34.49     26.99 o 
  -2  11   5       99.92      121.09     44.46 o 
  -1  11   5       73.91       45.88     24.04 o 
   0  11   5      597.26      494.80     51.30 o 
   1  11   5        2.25       38.22     17.77 o 
   2  11   5      327.05      283.17     26.60 o 
   3  11   5       45.99       61.82     14.89 o 
   4  11   5      472.47      486.89     32.32 o 
   5  11   5        7.87       -4.48     13.01 o 
   6  11   5       15.69       38.47     19.44 o 
   7  11   5        2.87      -11.47     16.55 o 
   8  11   5       60.93       52.30     19.81 o 
   9  11   5       48.93       96.21     27.01 o 
  10  11   5       19.74       30.40     23.62 o 
  11  11   5        7.08        7.80     28.25 o 
  -4  12   5       10.14       56.20     35.27 o 
  -3  12   5        9.56       59.20     30.45 o 
  -2  12   5       75.71       85.59     21.45 o 
  -1  12   5       26.96       46.95     19.42 o 
   0  12   5      239.55      204.06     29.06 o 
   1  12   5       15.94       25.81     16.13 o 
   2  12   5       73.23       77.94     20.15 o 
   3  12   5       25.64       42.57     13.91 o 
   4  12   5      127.32       93.60     23.46 o 
   5  12   5      107.64      132.77     25.10 o 
   6  12   5       44.16       31.24     19.80 o 
   7  12   5        5.60       -9.92     14.75 o 
   8  12   5       63.86       38.90     21.18 o 
   9  12   5       39.31       35.69     34.22 o 
  10  12   5        0.26      -14.65     38.75 o 
  -3  13   5        1.82        4.25     25.53 o 
  -2  13   5       94.31       49.24     31.75 o 
  -1  13   5        2.53        6.93     15.83 o 
   0  13   5      109.65      119.90     48.26 o 
   1  13   5        4.73        0.73     14.32 o 
   2  13   5      216.71      214.99     42.01 o 
   3  13   5        2.22       24.90     15.20 o 
   4  13   5       88.70       73.47     19.54 o 
   5  13   5        0.73       50.39     33.96 o 
   6  13   5       42.86       29.24     19.29 o 
   7  13   5       51.02       25.29     25.40 o 
   8  13   5        7.58       16.87     19.77 o 
   9  13   5       22.00       62.03     25.76 o 
  10  13   5        1.12        9.42     21.42 o 
  -2  14   5       49.29       61.96     33.62 o 
  -1  14   5        4.11       28.26     25.61 o 
   0  14   5       15.34       17.93     17.16 o 
   1  14   5        0.89       24.44     16.78 o 
   2  14   5       40.06       35.69     17.03 o 
   3  14   5        7.15      -16.63     17.49 o 
   4  14   5       80.24       82.61     30.51 o 
   5  14   5        9.81       10.53     25.47 o 
   6  14   5       47.53       59.22     22.87 o 
   7  14   5       46.89       65.02     23.21 o 
   8  14   5        0.08       39.36     20.98 o 
   9  14   5        9.53       35.24     23.63 o 
  -1  15   5        6.24        3.76     27.58 o 
   0  15   5       45.51       60.96     31.75 o 
   1  15   5        4.67       24.15     18.90 o 
   2  15   5       11.60       13.45     16.98 o 
   3  15   5        5.46       10.02     26.91 o 
   4  15   5       58.15       88.76     34.78 o 
   5  15   5       49.63       96.18     37.63 o 
   6  15   5        2.93       20.52     31.21 o 
   7  15   5       21.02       38.33     36.81 o 
   8  15   5        3.62       12.36     20.93 o 
   2  16   5        9.23       45.33     25.07 o 
   3  16   5        4.36       13.40     29.80 o 
   4  16   5       22.66       72.33     31.97 o 
   5  16   5       18.38       16.27     30.32 o 
   6  16   5        7.00       63.02     32.19 o 
  -2 -13   6       13.90       57.79     42.04 o 
  -5 -12   6       23.54       55.33     37.30 o 
  -4 -12   6       25.40       91.49     41.74 o 
  -3 -12   6       21.40       29.07     34.13 o 
  -2 -12   6        9.50       31.33     24.60 o 
  -1 -12   6       39.98       77.87     26.61 o 
   0 -12   6        5.09       26.36     24.02 o 
   1 -12   6       28.89        7.69     56.17 o 
   2 -12   6        0.12       20.03     25.73 o 
  -7 -11   6        8.38       45.83     45.15 o 
  -6 -11   6       31.87      122.54     45.29 o 
  -5 -11   6       70.26      136.62     41.77 o 
  -4 -11   6       23.21       58.82     35.19 o 
  -3 -11   6      103.85      166.10     47.15 o 
  -2 -11   6       29.60       42.21     22.36 o 
  -1 -11   6       31.71       65.44     23.63 o 
   0 -11   6       25.51       70.84     36.90 o 
   1 -11   6       62.56       13.01     37.94 o 
   2 -11   6        1.45       22.14     42.61 o 
   3 -11   6        9.33       73.68     26.24 o 
  -8 -10   6       40.67       51.60     27.17 o 
  -7 -10   6       33.94       59.57     24.06 o 
  -6 -10   6       63.43       61.80     36.11 o 
  -5 -10   6      103.99       85.65     36.81 o 
  -4 -10   6       20.22        5.87     25.63 o 
  -3 -10   6      103.89       79.21     23.10 o 
  -2 -10   6        0.23        6.10     17.41 o 
  -1 -10   6       79.68       98.71     25.00 o 
   0 -10   6       15.47       17.74     19.83 o 
   1 -10   6      181.61      171.91     33.77 o 
   2 -10   6        0.03       28.80     20.63 o 
   3 -10   6       21.36       56.79     23.67 o 
   4 -10   6        2.59      -17.94     22.98 o 
   5 -10   6        7.00       53.46     32.30 o 
  -8  -9   6       66.93      117.85     29.59 o 
  -7  -9   6       63.59       93.28     40.43 o 
  -6  -9   6       18.91       -1.87     18.72 o 
  -5  -9   6      245.86      221.44     35.19 o 
  -4  -9   6       55.58       58.69     32.40 o 
  -3  -9   6      302.69      249.37     32.71 o 
  -2  -9   6       19.08        3.54     17.66 o 
  -1  -9   6      137.03      123.18     27.00 o 
   0  -9   6       78.73      108.28     39.16 o 
   1  -9   6       34.58       20.91     20.48 o 
   2  -9   6        3.83       22.32     20.49 o 
   3  -9   6        9.06       20.72     20.75 o 
   4  -9   6       23.55       20.37     35.79 o 
   5  -9   6        3.63       20.14     21.32 o 
   6  -9   6       21.50        3.72     26.75 o 
  -9  -8   6       12.40       31.57     28.51 o 
  -8  -8   6       81.19      106.79     30.80 o 
  -7  -8   6      100.34       89.09     26.17 o 
  -6  -8   6       10.16       51.66     22.03 o 
  -5  -8   6      220.43      235.02     36.27 o 
  -4  -8   6       21.06       59.81     21.61 o 
  -3  -8   6      422.40      436.85     49.24 o 
  -2  -8   6       11.21       25.93     19.58 o 
  -1  -8   6      194.00      208.74     30.30 o 
   0  -8   6       47.92       32.05     18.32 o 
   1  -8   6      144.83      146.70     27.50 o 
   2  -8   6        6.91       23.00     18.72 o 
   3  -8   6      135.15      167.19     62.64 o 
   4  -8   6        2.46       10.70     19.91 o 
   5  -8   6       32.11       49.13     21.05 o 
   6  -8   6       19.14      -10.37     27.49 o 
   7  -8   6        0.14      -10.53     66.18 o 
  -9  -7   6       32.66       48.03     53.81 o 
  -8  -7   6       33.72       55.95     26.97 o 
  -7  -7   6      199.61      181.26     34.32 o 
  -6  -7   6      171.15      165.51     43.36 o 
  -5  -7   6      108.13       71.47     40.21 o 
  -4  -7   6        4.48       15.83     14.21 o 
  -3  -7   6      423.35      422.49     31.05 o 
  -2  -7   6       23.97       26.72     14.52 o 
  -1  -7   6      223.44      239.31     55.56 o 
   0  -7   6       10.07       38.89     19.47 o 
   1  -7   6       61.38       69.36     22.32 o 
   2  -7   6       87.87      119.47     24.91 o 
   3  -7   6       48.26       84.42     22.75 o 
   4  -7   6       39.47       75.84     24.48 o 
   5  -7   6        3.27       11.29     17.58 o 
   6  -7   6       32.53       32.17     29.03 o 
   7  -7   6        4.97      -19.75     20.92 o 
   8  -7   6       17.70       94.94     33.38 o 
 -10  -6   6        7.91       -8.15     31.78 o 
  -9  -6   6       49.73       52.46     23.71 o 
  -8  -6   6        5.68        3.68     18.47 o 
  -7  -6   6      196.46      209.60     34.18 o 
  -6  -6   6      155.97      181.73     32.05 o 
  -5  -6   6       13.06       -4.34     18.93 o 
  -4  -6   6      262.27      274.42     26.55 o 
  -3  -6   6      818.41      880.46     35.26 o 
  -2  -6   6      231.66      203.57     38.56 o 
  -1  -6   6     1469.15     1250.14     49.00 o 
   0  -6   6       15.14       11.26     15.15 o 
   1  -6   6      226.26      216.51     61.99 o 
   2  -6   6       32.08       26.35     16.02 o 
   3  -6   6      288.19      288.29     76.92 o 
   4  -6   6      127.30      128.77     25.70 o 
   5  -6   6        1.74       28.05     19.06 o 
   6  -6   6        8.92       12.50     19.05 o 
   7  -6   6       13.01       66.62     25.37 o 
   8  -6   6        9.69       19.98     31.05 o 
 -10  -5   6        6.26       17.51     34.43 o 
  -9  -5   6       67.13       68.86     27.61 o 
  -8  -5   6        6.21       36.75     20.76 o 
  -7  -5   6      278.92      251.12     36.95 o 
  -6  -5   6       13.00       13.48     17.96 o 
  -5  -5   6       58.86       63.22     21.30 o 
  -4  -5   6        5.51       -2.49     20.77 o 
  -3  -5   6      243.10      290.86     26.22 o 
  -2  -5   6      142.43      182.78     21.63 o 
  -1  -5   6      394.85      409.24     34.22 o 
   0  -5   6     1104.41      957.49     38.15 o 
   1  -5   6      129.30      128.47     34.59 o 
   2  -5   6      318.50      285.76     30.67 o 
   3  -5   6      173.56      170.15     25.88 o 
   4  -5   6      230.55      219.78     31.21 o 
   5  -5   6       48.77       31.37     39.45 o 
   6  -5   6       39.53       30.66     20.51 o 
   8  -5   6       17.79       -2.17     26.42 o 
   9  -5   6        0.00        1.70     25.07 o 
 -10  -4   6        3.28      -15.51     26.53 o 
  -9  -4   6       90.41       74.25     25.77 o 
  -8  -4   6        6.77        2.26     20.07 o 
  -7  -4   6      135.09      117.69     25.99 o 
  -6  -4   6       91.94      114.46     26.13 o 
  -5  -4   6      318.16      386.33     30.48 o 
  -4  -4   6      134.92      172.59     21.36 o 
  -3  -4   6      697.32      655.71     29.11 o 
  -2  -4   6      346.98      320.32     25.21 o 
  -1  -4   6      889.71      948.55     39.68 o 
   0  -4   6     1066.97     1060.65     32.03 o 
   1  -4   6     2741.13     2475.33     66.53 o 
   2  -4   6      562.56      562.95     37.68 o 
   3  -4   6       56.78       76.49     19.49 o 
   4  -4   6        4.29       13.69     15.81 o 
   5  -4   6       67.77       34.52     19.88 o 
   6  -4   6       28.91        8.15     18.11 o 
   7  -4   6        1.18       18.01     25.05 o 
   8  -4   6       28.82       67.10     23.72 o 
   9  -4   6        4.17      -21.22     52.53 o 
 -10  -3   6        1.34       38.47     28.23 o 
  -9  -3   6      140.23      119.62     42.44 o 
  -8  -3   6        2.96       10.01     18.01 o 
  -7  -3   6       55.06       61.58     21.05 o 
  -6  -3   6       23.39       12.96     21.40 o 
  -5  -3   6      352.54      313.51     25.45 o 
  -4  -3   6      293.11      349.23     25.67 o 
  -3  -3   6      163.81      144.13     18.24 o 
  -2  -3   6     1244.57     1300.58     36.04 o 
  -1  -3   6      506.79      493.87     31.94 o 
   0  -3   6     1157.23     1044.20     30.47 o 
   1  -3   6     1825.96     1949.97     40.53 o 
   2  -3   6     1041.86      926.41     55.55 o 
   3  -3   6        3.26        0.57      9.60 o 
   4  -3   6      215.85      178.19     24.98 o 
   5  -3   6        8.65        7.23     15.71 o 
   6  -3   6      224.26      221.06     30.62 o 
   7  -3   6        5.58       22.95     18.56 o 
   8  -3   6       18.82       49.92     21.35 o 
   9  -3   6        6.52        0.41     30.94 o 
  10  -3   6        5.20        0.87     38.95 o 
 -10  -2   6        0.02      -26.39     22.85 o 
  -9  -2   6      100.12      139.95     44.80 o 
  -8  -2   6        5.12       11.92     20.18 o 
  -7  -2   6       73.75       65.77     28.41 o 
  -6  -2   6      199.16      215.70     32.56 o 
  -5  -2   6      767.95      756.06     30.77 o 
  -4  -2   6      508.78      512.35     37.62 o 
  -3  -2   6      847.71      808.13     29.47 o 
  -2  -2   6      468.35      475.48     24.29 o 
  -1  -2   6     3579.19     3732.24     53.51 o 
   0  -2   6     2287.65     2377.08     45.98 o 
   1  -2   6      335.49      386.41     20.59 o 
   2  -2   6        6.30       -0.71      8.79 o 
   3  -2   6      308.93      312.73     21.23 o 
   4  -2   6      242.04      290.40     21.42 o 
   5  -2   6        4.98       26.82     15.89 o 
   6  -2   6      139.31      171.22     27.46 o 
   7  -2   6       14.60        0.95     17.70 o 
   8  -2   6        6.60       17.22     19.13 o 
   9  -2   6       29.57       52.65     33.19 o 
  10  -2   6       11.60       49.27     33.73 o 
 -10  -1   6        2.60      -20.03     24.20 o 
  -9  -1   6       52.10       79.66     37.98 o 
  -8  -1   6        2.21       -7.80     24.77 o 
  -7  -1   6      114.19      140.46     30.24 o 
  -6  -1   6      175.45      182.03     21.31 o 
  -5  -1   6      164.15      166.92     19.99 o 
  -4  -1   6      433.57      519.10     33.45 o 
  -3  -1   6      738.84      767.37     29.17 o 
  -2  -1   6      254.22      299.29     20.13 o 
  -1  -1   6      143.51      168.15     15.23 o 
   0  -1   6     6490.45     6110.26     65.57 o 
   1  -1   6      123.30      142.39     14.40 o 
   2  -1   6     1338.57     1412.59     32.87 o 
   3  -1   6      615.05      600.71     24.11 o 
   4  -1   6      458.52      446.01     23.87 o 
   5  -1   6        0.10       24.69     11.38 o 
   6  -1   6      259.49      264.10     23.05 o 
   7  -1   6       29.85        7.10     26.00 o 
   8  -1   6       42.38       47.26     21.32 o 
   9  -1   6       29.84       12.56     25.53 o 
  10  -1   6       13.10       30.59     29.42 o 
  11  -1   6        1.03       49.18     40.98 o 
 -10   0   6        5.96       35.62     31.89 o 
  -9   0   6       36.14       53.92     31.91 o 
  -8   0   6       48.03       42.50     27.72 o 
  -7   0   6      198.81      225.81     50.19 o 
  -6   0   6       38.97       59.97     14.72 o 
  -5   0   6       84.58       89.04     17.54 o 
  -4   0   6      530.56      512.71     25.02 o 
  -3   0   6     2106.17     2197.07     42.09 o 
  -2   0   6     1297.94     1153.63     29.13 o 
  -1   0   6       16.31       20.45      8.30 o 
   0   0   6      442.62      436.84     17.66 o 
   1   0   6     1458.98     1621.69     31.09 o 
   2   0   6      494.49      535.97     31.10 o 
   4   0   6       28.49       38.27     12.14 o 
   5   0   6      504.47      478.09     25.53 o 
   6   0   6      733.58      738.73     29.42 o 
   7   0   6       30.56       47.28     13.77 o 
   8   0   6       48.76       50.73     27.61 o 
   9   0   6       19.54       42.88     26.47 o 
  10   0   6        6.55       29.59     30.02 o 
 -10   1   6        1.02        6.17     32.70 o 
  -9   1   6       25.39       50.75     34.40 o 
  -8   1   6       85.81      131.61     39.22 o 
  -7   1   6       98.72      143.95     42.39 o 
  -6   1   6        1.51       24.84     12.97 o 
  -5   1   6        8.42        0.97     10.50 o 
  -4   1   6      701.75      653.79     25.84 o 
  -3   1   6      190.26      248.26     21.09 o 
  -2   1   6     2355.09     2231.42     37.28 o 
  -1   1   6        0.23        2.48      6.40 o 
   0   1   6       91.19      117.98     52.19 o 
   1   1   6      430.30      479.27     16.19 o 
   2   1   6     7083.72     7386.45     68.39 o 
   4   1   6      908.85      756.58     26.45 o 
   5   1   6        1.44       -1.22     10.34 o 
   6   1   6      531.01      521.18     31.67 o 
   7   1   6       41.06       47.24     14.16 o 
   8   1   6       37.65       36.65     15.80 o 
   9   1   6       11.38       47.71     18.28 o 
  11   1   6        9.86       63.75     35.62 o 
 -10   2   6        0.59       22.47     30.94 o 
  -9   2   6       20.86       51.13     29.42 o 
  -8   2   6       90.98       65.29     29.80 o 
  -7   2   6      100.92      127.81     26.42 o 
  -6   2   6       29.92       17.53     19.26 o 
  -5   2   6      237.89      279.60     23.85 o 
  -4   2   6      372.62      442.31     28.77 o 
  -3   2   6       17.76       16.11     10.13 o 
  -2   2   6      243.78      253.07     15.74 o 
   0   2   6       71.74       55.14     13.47 o 
   1   2   6     1770.34     1709.62     46.38 o 
   2   2   6     3258.31     3481.81     44.10 o 
   4   2   6     1548.65     1492.51     35.24 o 
   5   2   6      123.00      145.63     17.50 o 
   6   2   6        5.39        8.80     11.08 o 
   7   2   6      228.94      289.54     25.44 o 
   8   2   6      102.04      128.20     33.78 o 
   9   2   6       32.52        9.51     28.69 o 
  10   2   6       26.11       59.50     20.67 o 
  11   2   6        6.47       29.69     32.75 o 
  12   2   6        1.14       61.74     34.40 o 
  -9   3   6       15.34      -19.27     23.04 o 
  -7   3   6       52.64       44.20     25.43 o 
  -6   3   6       72.90       95.69     31.81 o 
  -5   3   6        3.27       27.49     15.73 o 
  -4   3   6      541.90      602.53     26.37 o 
  -3   3   6      211.25      229.55     18.34 o 
  -2   3   6     1141.68     1019.12     37.39 o 
  -1   3   6      232.82      264.94     25.36 o 
   0   3   6     1494.61     1454.44     43.11 o 
   1   3   6        0.49       -3.98      8.64 o 
   2   3   6     1053.46     1030.02     24.23 o 
   3   3   6      568.07      564.11     20.95 o 
   4   3   6     2739.99     2576.66     44.77 o 
   5   3   6      200.77      189.23     18.45 o 
   6   3   6      223.31      230.48     21.21 o 
   7   3   6        5.07        8.48     11.92 o 
   8   3   6       27.32       45.10     17.20 o 
   9   3   6       68.37       69.90     30.76 o 
  10   3   6        1.12        4.29     16.18 o 
  11   3   6        6.50        6.16     22.56 o 
  12   3   6        0.01       30.53     37.22 o 
  -8   4   6       23.31       89.36     32.89 o 
  -7   4   6       62.13       49.69     23.40 o 
  -6   4   6       95.26      121.48     39.25 o 
  -5   4   6        0.13       10.63     19.27 o 
  -4   4   6      541.94      468.72     24.22 o 
  -3   4   6       23.05       42.93     11.45 o 
  -2   4   6      232.18      247.46     16.01 o 
  -1   4   6      712.34      769.15     18.44 o 
   0   4   6        3.31        9.51     10.79 o 
   1   4   6        1.45       39.47     15.75 o 
   2   4   6      631.34      554.83     21.00 o 
   3   4   6     2934.23     3050.80     45.78 o 
   4   4   6      552.38      592.93     23.84 o 
   5   4   6      477.38      450.25     23.23 o 
   6   4   6      493.31      562.53     26.50 o 
   7   4   6        5.72       23.54     13.70 o 
   8   4   6        1.90       23.48     21.56 o 
   9   4   6      126.88      126.88     25.67 o 
  10   4   6        7.55       14.72     19.16 o 
  11   4   6       29.10       52.19     22.60 o 
  12   4   6        2.21       46.40     23.89 o 
  -7   5   6        9.02       54.45     21.85 o 
  -6   5   6      187.31      195.85     57.39 o 
  -5   5   6        1.07       -6.76     14.08 o 
  -4   5   6      693.78      699.85     27.89 o 
  -3   5   6        7.99        4.02      9.60 o 
  -2   5   6      656.42      590.79     22.13 o 
  -1   5   6      588.92      618.01     38.11 o 
   0   5   6     1229.16     1121.87     24.63 o 
   1   5   6        2.10        6.48      9.76 o 
   2   5   6      610.48      535.45     20.51 o 
   3   5   6       84.79       69.10     13.20 o 
   4   5   6       52.45       62.15     12.65 o 
   5   5   6      575.07      560.19     24.20 o 
   6   5   6       82.96       84.40     14.01 o 
   7   5   6      158.77      153.69     25.73 o 
   8   5   6        0.99        0.43     14.94 o 
   9   5   6       49.78       53.69     20.23 o 
  10   5   6        0.63       -1.15     16.40 o 
  11   5   6       71.53       97.96     29.86 o 
  12   5   6        0.05       -7.83     24.97 o 
  -7   6   6        3.72       10.99     26.77 o 
  -6   6   6      202.93      178.68     29.99 o 
  -5   6   6        0.10       -4.76     14.66 o 
  -4   6   6      204.32      230.21     30.98 o 
  -3   6   6        0.84      -11.94      9.40 o 
  -2   6   6      225.13      220.43     19.00 o 
  -1   6   6      193.51      219.32     18.10 o 
   0   6   6     1298.96     1157.72     29.83 o 
   1   6   6      824.22      776.02     24.72 o 
   2   6   6      178.21      190.96     17.36 o 
   3   6   6       54.68       48.17     11.79 o 
   4   6   6      105.06      129.49     16.56 o 
   5   6   6     1028.03      924.45     50.55 o 
   6   6   6        1.02        9.85     27.99 o 
   7   6   6      401.90      372.59     36.05 o 
   8   6   6        7.53        4.12     15.20 o 
   9   6   6       86.17       72.30     22.81 o 
  10   6   6        3.75       14.87     17.74 o 
  11   6   6       63.24       26.52     21.05 o 
  12   6   6        2.17        5.20     27.54 o 
  -8   7   6        6.57       16.13     29.07 o 
  -6   7   6      135.29      130.82     38.25 o 
  -5   7   6       21.74        9.53     26.96 o 
  -4   7   6      406.56      380.79     96.61 o 
  -3   7   6        2.43       24.23     20.36 o 
  -2   7   6      543.35      446.19     24.73 o 
  -1   7   6        2.35       -4.51      9.18 o 
   0   7   6     1012.10      997.52     30.46 o 
   2   7   6        5.48       10.17     10.23 o 
   3   7   6      196.84      166.78     24.64 o 
   4   7   6       64.86       62.31     14.16 o 
   5   7   6      751.10      782.67     29.32 o 
   6   7   6       24.76        4.36     13.00 o 
   7   7   6       37.64       48.40     18.59 o 
   8   7   6        8.35       -8.82     14.14 o 
   9   7   6      160.04      173.24     32.13 o 
  10   7   6        9.90        1.35     18.16 o 
  11   7   6       47.95       23.65     21.07 o 
  12   7   6        5.70       36.32     20.20 o 
  -7   8   6        0.72       35.00     31.40 o 
  -6   8   6       38.28       -2.95     26.37 o 
  -5   8   6       10.27      -10.12     20.68 o 
  -4   8   6      153.78      139.46     39.39 o 
  -3   8   6        1.89       -0.34     17.12 o 
  -2   8   6      286.68      298.05     24.93 o 
  -1   8   6       37.55       38.21     12.73 o 
   0   8   6       31.14        9.02     11.56 o 
   1   8   6      333.02      364.59     24.96 o 
   2   8   6      615.03      581.01     26.41 o 
   3   8   6      743.66      733.04     29.55 o 
   4   8   6      506.04      490.34     35.83 o 
   5   8   6      343.80      353.12     25.41 o 
   6   8   6       28.92       54.73     34.70 o 
   7   8   6      122.42      118.68     29.38 o 
   8   8   6       15.97       23.23     17.76 o 
   9   8   6      142.25      109.67     27.55 o 
  10   8   6        6.93        3.69     16.37 o 
  11   8   6       40.82       38.96     43.93 o 
  12   8   6        6.20        9.30     32.98 o 
  -7   9   6        2.04       24.63     34.03 o 
  -6   9   6       25.55       72.27     33.67 o 
  -5   9   6       10.54        4.68     26.20 o 
  -4   9   6       99.25       74.25     33.70 o 
  -3   9   6       52.63      115.94     35.68 o 
  -2   9   6      299.62      279.00     33.50 o 
  -1   9   6       36.12       39.31     20.12 o 
   0   9   6      274.97      341.24     26.22 o 
   1   9   6      508.55      531.19     41.31 o 
   2   9   6       65.23       77.60     15.72 o 
   3   9   6       80.59       91.18     17.43 o 
   5   9   6       47.29       67.16     20.57 o 
   6   9   6       59.83       43.06     24.77 o 
   7   9   6      338.89      340.24     40.36 o 
   8   9   6        3.10        2.74     22.21 o 
   9   9   6       42.50       53.57     21.63 o 
  10   9   6        5.77       17.13     18.63 o 
  11   9   6        5.56      -35.33     26.37 o 
  12   9   6        9.02       23.37     25.26 o 
  -6  10   6       10.51       50.57     33.35 o 
  -5  10   6       12.95       50.54     30.40 o 
  -4  10   6       23.04       38.41     30.62 o 
  -3  10   6      101.01       97.91     34.76 o 
  -2  10   6       66.08       34.84     27.88 o 
  -1  10   6        1.07      -17.77     14.68 o 
   0  10   6      187.43      193.79     22.47 o 
   1  10   6      319.52      367.43     36.01 o 
   2  10   6       83.19      114.30     18.60 o 
   3  10   6      552.68      569.54     33.02 o 
   4  10   6       32.08       43.81     16.50 o 
   5  10   6      236.48      234.93     33.27 o 
   6  10   6        1.19       27.14     18.67 o 
   7  10   6       99.80       73.73     23.15 o 
   8  10   6        3.16       18.50     17.02 o 
   9  10   6       10.47        3.10     15.88 o 
  10  10   6       40.66       27.16     23.12 o 
  11  10   6        0.31       28.26     21.12 o 
  -5  11   6        7.54       55.17     34.05 o 
  -4  11   6       27.85       53.92     34.57 o 
  -2  11   6       39.55       47.94     28.56 o 
  -1  11   6      101.10       65.99     30.45 o 
   0  11   6       42.41       48.56     18.52 o 
   1  11   6        1.31        8.83     12.54 o 
   2  11   6       37.35       44.11     16.48 o 
   3  11   6      241.84      241.77     24.64 o 
   4  11   6       22.94        9.11     13.10 o 
   5  11   6       85.61       72.64     22.84 o 
   6  11   6        5.39       -6.20     12.11 o 
   7  11   6       26.38       63.61     22.01 o 
   8  11   6       12.70       13.58     19.22 o 
   9  11   6       28.52       28.74     21.18 o 
  10  11   6       28.15       58.60     23.27 o 
  11  11   6        0.99       16.28     30.11 o 
  -4  12   6        7.12        0.73     32.00 o 
  -3  12   6       34.23       55.65     33.00 o 
  -1  12   6      223.88      188.97     47.75 o 
   0  12   6        4.26       -9.53     21.06 o 
   1  12   6       37.78       30.73     17.78 o 
   2  12   6      108.48       91.16     17.83 o 
   3  12   6      141.42      143.14     21.04 o 
   4  12   6       36.90        2.88     15.72 o 
   5  12   6       51.54       29.63     17.75 o 
   6  12   6        2.14        8.71     15.05 o 
   7  12   6      107.26       86.98     26.15 o 
   8  12   6       41.38       46.23     29.71 o 
   9  12   6        0.75       19.19     22.34 o 
  10  12   6        1.99      -26.15     17.43 o 
  -3  13   6       23.67       87.84     33.08 o 
  -2  13   6        9.79        1.95     23.44 o 
  -1  13   6       50.98       65.48     35.03 o 
   0  13   6        0.14       23.60     22.87 o 
   2  13   6        6.41       28.26     26.28 o 
   3  13   6       11.36       14.59     23.28 o 
   4  13   6        0.60        3.71     13.79 o 
   5  13   6       81.89       46.53     71.50 o 
   6  13   6       17.47       35.45     22.26 o 
   7  13   6       29.58       53.46     50.08 o 
   8  13   6       47.92       38.40     23.34 o 
   9  13   6        0.29       19.37     19.57 o 
  10  13   6        3.71        7.33     25.35 o 
  -2  14   6        0.12      -18.54     25.39 o 
  -1  14   6       66.90       60.47     30.86 o 
   0  14   6        0.35       19.81     24.98 o 
   1  14   6       57.40       43.72     28.94 o 
   2  14   6        9.94       65.21     25.04 o 
   3  14   6        4.47       16.05     15.99 o 
   4  14   6        7.69       22.71     26.04 o 
   5  14   6      113.84      134.97     26.25 o 
   6  14   6       53.84       42.18     20.65 o 
   7  14   6        2.15       10.16     17.93 o 
   8  14   6        3.84       -7.30     18.14 o 
   9  14   6        3.82       41.10     24.27 o 
   0  15   6        4.57       18.62     25.26 o 
   1  15   6       11.22       -3.28     23.09 o 
   2  15   6        1.39       22.41     25.96 o 
   4  15   6       24.37       19.60     25.23 o 
   5  15   6       44.14       44.01     28.15 o 
   6  15   6       35.73       73.03     35.60 o 
   7  15   6        0.44       -7.68     19.00 o 
   8  15   6        2.76        6.34     20.38 o 
   2  16   6        0.37       12.91     24.61 o 
   5  16   6        0.38      -31.64     25.15 o 
   6  16   6       17.75       43.74     28.80 o 
  -4 -12   7       12.92       64.67     49.37 o 
  -3 -12   7        3.60       41.04     39.06 o 
  -2 -12   7       20.21       44.69     36.22 o 
  -1 -12   7        4.39      -26.28     23.48 o 
   0 -12   7       18.90       45.99     28.19 o 
  -6 -11   7       21.87       39.09     40.85 o 
  -5 -11   7       31.85       62.39     39.58 o 
  -4 -11   7       59.03       51.03     35.97 o 
  -3 -11   7        8.70       51.73     33.92 o 
  -2 -11   7       14.12        7.99     45.90 o 
  -1 -11   7        2.43       -0.64     26.41 o 
   0 -11   7       33.45       31.26     23.09 o 
   1 -11   7        2.91       39.67     26.22 o 
   2 -11   7       42.58       61.62     27.85 o 
   3 -11   7        0.06       25.95     32.23 o 
  -7 -10   7       20.14       69.97     44.72 o 
  -6 -10   7       32.70       60.42     40.31 o 
  -5 -10   7       25.90       56.11     31.59 o 
  -4 -10   7      109.37      155.67     42.25 o 
  -3 -10   7       23.36        4.39     30.10 o 
  -2 -10   7       58.56       67.19     41.21 o 
  -1 -10   7        8.24       38.95     21.60 o 
   0 -10   7       38.00       41.16     23.48 o 
   1 -10   7        0.14       32.59     20.73 o 
   2 -10   7       24.76       -9.80     19.41 o 
   3 -10   7        0.07       39.58     30.06 o 
   4 -10   7        4.05       30.14     24.49 o 
  -8  -9   7        3.45       32.23     28.54 o 
  -7  -9   7       20.40       37.33     24.67 o 
  -6  -9   7       52.59       23.40     21.61 o 
  -5  -9   7       13.24       -4.20     29.42 o 
  -4  -9   7      121.69      132.15     38.57 o 
  -3  -9   7       28.48       29.00     32.73 o 
  -2  -9   7      203.16      218.61     32.28 o 
  -1  -9   7        2.12       30.06     19.26 o 
   0  -9   7       95.06       81.21     27.11 o 
   1  -9   7        4.05       31.94     28.91 o 
   2  -9   7       46.39       38.82     54.77 o 
   3  -9   7       10.14       17.72     19.88 o 
   4  -9   7       21.84       43.80     23.28 o 
   5  -9   7        7.84       35.18     27.30 o 
  -8  -8   7       15.35       42.43     43.70 o 
  -7  -8   7        4.93       -6.06     20.22 o 
  -6  -8   7      123.04       82.62     25.06 o 
  -5  -8   7       30.99       35.92     21.36 o 
  -4  -8   7      261.35      225.57     34.47 o 
  -3  -8   7      185.42      166.73     34.74 o 
  -2  -8   7      173.89      105.08     26.04 o 
  -1  -8   7        0.63       42.32     19.98 o 
   0  -8   7       14.87        9.96     21.79 o 
   1  -8   7        2.31        9.22     30.15 o 
   2  -8   7        0.88       18.04     17.28 o 
   3  -8   7      112.75       98.56     25.07 o 
   4  -8   7       48.76       50.05     49.89 o 
   5  -8   7       15.58       45.38     23.51 o 
   6  -8   7        0.24       20.94     36.92 o 
  -9  -7   7       17.63       12.24     36.57 o 
  -8  -7   7       54.13      100.21     36.80 o 
  -7  -7   7        5.38       39.92     21.90 o 
  -6  -7   7      206.81      223.55     35.47 o 
  -5  -7   7       97.66       63.44     34.39 o 
  -4  -7   7      150.08      150.50     28.49 o 
  -3  -7   7        2.12        8.29     14.73 o 
  -2  -7   7      275.38      298.26     35.47 o 
  -1  -7   7        2.17       23.60     18.20 o 
   0  -7   7      410.70      415.31     39.84 o 
   1  -7   7        6.67        8.49     16.36 o 
   2  -7   7       35.46       40.45     19.19 o 
   3  -7   7       66.77       47.24     20.45 o 
   4  -7   7       36.92       64.08     20.42 o 
   5  -7   7        5.83       -4.08     17.21 o 
   6  -7   7        5.85       53.44     23.55 o 
   7  -7   7       20.17       22.30     28.09 o 
  -9  -6   7        9.70      -13.89     29.13 o 
  -8  -6   7       88.03      108.38     40.90 o 
  -7  -6   7       10.67       23.91     21.48 o 
  -6  -6   7      304.38      293.81     39.24 o 
  -5  -6   7      149.19      128.04     27.57 o 
  -4  -6   7      100.24      117.88     29.05 o 
  -3  -6   7       20.19       14.59     12.83 o 
  -2  -6   7      361.79      386.95     30.65 o 
  -1  -6   7      118.00      131.64     19.89 o 
   0  -6   7       64.10       61.07     19.47 o 
   1  -6   7      116.92      137.50     26.08 o 
   2  -6   7       18.19       29.86     17.49 o 
   3  -6   7      331.12      368.63     37.45 o 
   4  -6   7        0.35       25.47     45.22 o 
   5  -6   7       92.60       76.31     21.51 o 
   6  -6   7       23.78       45.36     42.44 o 
   7  -6   7       24.52       19.84     21.58 o 
   8  -6   7        3.07       27.14     29.41 o 
  -9  -5   7       10.54        0.51     27.85 o 
  -8  -5   7       91.75      117.29     39.41 o 
  -7  -5   7        1.74       33.14     26.53 o 
  -6  -5   7      278.42      277.33     42.92 o 
  -5  -5   7        0.27       -0.78     15.46 o 
  -4  -5   7      295.95      377.56     29.55 o 
  -3  -5   7       17.37       11.51     13.76 o 
  -2  -5   7     1151.67     1062.15     49.18 o 
  -1  -5   7       11.73       37.55     13.52 o 
   0  -5   7      172.42      188.75     20.16 o 
   1  -5   7      152.50      100.98     25.99 o 
   2  -5   7      298.61      293.50     31.68 o 
   3  -5   7       51.47       34.10     18.25 o 
   4  -5   7       31.76       21.81     18.18 o 
   5  -5   7       89.21       69.08     21.65 o 
   6  -5   7        0.15       -5.67     50.16 o 
   7  -5   7       18.79       64.58     28.38 o 
   8  -5   7        1.23       46.18     25.54 o 
   9  -5   7        6.85        9.47     30.30 o 
  -9  -4   7        7.66       -4.20     25.28 o 
  -8  -4   7      121.51      134.94     43.20 o 
  -7  -4   7        9.86       12.51     21.84 o 
  -6  -4   7      192.85      219.75     34.18 o 
  -5  -4   7        9.69       24.80     17.91 o 
  -4  -4   7      151.12      138.39     21.31 o 
  -3  -4   7        0.59       -5.40     11.18 o 
  -2  -4   7      250.17      294.09     25.08 o 
  -1  -4   7      144.59      195.75     28.05 o 
   0  -4   7      262.52      262.20     22.38 o 
   1  -4   7     1231.83     1214.59     43.63 o 
   2  -4   7       48.60       35.88     17.39 o 
   3  -4   7      168.87      159.46     25.49 o 
   4  -4   7      125.27       68.72     45.52 o 
   5  -4   7      182.80      143.99     27.30 o 
   6  -4   7       17.75       45.54     21.08 o 
   7  -4   7       59.68       99.27     45.61 o 
   9  -4   7        4.53      -28.85     27.03 o 
 -10  -3   7       23.95       51.08     32.51 o 
  -9  -3   7        0.99       -2.30     25.36 o 
  -8  -3   7       86.30       65.53     30.53 o 
  -7  -3   7        0.09        8.91     20.25 o 
  -6  -3   7      154.24      108.09     25.33 o 
  -5  -3   7      126.33      117.81     19.72 o 
  -4  -3   7      377.63      447.45     29.79 o 
  -3  -3   7      302.30      326.96     26.09 o 
  -2  -3   7     1178.48     1098.09     35.14 o 
  -1  -3   7       32.08       11.26     11.49 o 
   0  -3   7     1512.19     1569.98     38.74 o 
   1  -3   7      127.36      126.26     17.20 o 
   2  -3   7       66.21       89.66     24.72 o 
   3  -3   7       65.00       38.85     17.96 o 
   4  -3   7       10.92       -0.42     13.63 o 
   5  -3   7       67.36       52.42     20.46 o 
   7  -3   7       65.71       88.99     24.50 o 
   8  -3   7        4.49       14.15     19.31 o 
   9  -3   7        6.74       50.84     33.84 o 
  10  -3   7        5.18       27.99     40.74 o 
 -10  -2   7       27.25       15.54     31.81 o 
  -9  -2   7        0.09        2.90     26.96 o 
  -8  -2   7       54.15       88.27     35.19 o 
  -7  -2   7       19.15      -12.37     20.41 o 
  -6  -2   7      102.28       87.95     33.57 o 
  -5  -2   7       39.38       56.63     15.70 o 
  -4  -2   7       26.32       25.20     13.08 o 
  -3  -2   7      338.66      341.18     25.25 o 
  -2  -2   7      464.25      528.16     30.81 o 
  -1  -2   7     2719.10     2815.15     49.91 o 
   0  -2   7      234.84      270.73     30.10 o 
   2  -2   7      362.03      429.52     25.36 o 
   3  -2   7      433.11      428.16     37.17 o 
   4  -2   7       75.34       85.53     15.77 o 
   5  -2   7      367.23      239.67     45.15 o 
   6  -2   7        7.13       -4.10     16.72 o 
   7  -2   7       90.00       73.98     22.54 o 
   8  -2   7        0.10       -1.58     26.69 o 
   9  -2   7        4.67       54.98     33.27 o 
  10  -2   7        4.84       45.04     36.41 o 
 -10  -1   7       29.50       84.70     39.03 o 
  -9  -1   7        1.93       16.49     28.04 o 
  -8  -1   7       57.70       52.38     32.94 o 
  -7  -1   7       80.82       87.79     34.40 o 
  -6  -1   7      117.70      156.62     43.15 o 
  -5  -1   7      162.80      197.95     38.70 o 
  -4  -1   7      505.42      537.68     52.71 o 
  -3  -1   7        2.21       14.38     11.77 o 
  -2  -1   7      372.48      377.04     34.30 o 
  -1  -1   7     1518.59     1445.80     42.27 o 
   1  -1   7      212.34      241.93     18.63 o 
   2  -1   7      182.06      207.76     23.27 o 
   3  -1   7      189.12      205.33     19.84 o 
   4  -1   7        8.54        7.35     10.62 o 
   5  -1   7      155.08      185.11     20.26 o 
   6  -1   7       59.48      127.29     26.60 o 
   7  -1   7       92.43      106.18     23.32 o 
   8  -1   7       46.65       32.77     20.25 o 
   9  -1   7       20.97       32.27     27.56 o 
  10  -1   7        2.68       53.60     35.65 o 
  11  -1   7        3.74       38.41     41.63 o 
  -9   0   7        9.52       -5.14     29.02 o 
  -8   0   7       53.59       86.24     38.17 o 
  -7   0   7       14.05       10.48     24.52 o 
  -6   0   7        8.37        2.74     14.19 o 
  -5   0   7      221.31      268.30     41.47 o 
  -4   0   7      400.80      394.49     26.36 o 
  -3   0   7      855.65      874.48     33.82 o 
  -2   0   7      328.40      394.85     22.30 o 
  -1   0   7      729.88      743.43     23.53 o 
   0   0   7      127.88      130.35     13.58 o 
   1   0   7     2180.49     1992.04     36.75 o 
   2   0   7       51.95       59.53     11.47 o 
   3   0   7     1241.20     1077.12     31.24 o 
   4   0   7       13.10       12.81     11.03 o 
   5   0   7      300.21      275.38     23.41 o 
   6   0   7        4.92        6.05     11.20 o 
   7   0   7       89.10       72.01     16.29 o 
   8   0   7       69.68       81.69     63.38 o 
   9   0   7       69.67      109.71     36.65 o 
  10   0   7        0.91       27.66     27.88 o 
  11   0   7        0.13      -48.07     32.05 o 
  -9   1   7       22.99       14.78     28.83 o 
  -8   1   7       48.03       11.59     27.23 o 
  -7   1   7       26.25       59.42     29.37 o 
  -6   1   7      225.53      214.81     29.95 o 
  -5   1   7       34.15       23.11     16.77 o 
  -4   1   7      402.27      410.48     46.07 o 
  -3   1   7      846.47      826.20     28.19 o 
  -2   1   7      373.07      431.66     35.26 o 
  -1   1   7        3.62       11.85     11.49 o 
   2   1   7     1332.91     1345.57     40.54 o 
   3   1   7     1274.36     1120.84     46.66 o 
   4   1   7      288.92      352.92     23.46 o 
   5   1   7      719.39      703.61     29.16 o 
   6   1   7      154.23      170.65     21.23 o 
   7   1   7      132.48      137.52     20.22 o 
   8   1   7       44.00       27.35     16.19 o 
   9   1   7       76.29      114.29     37.17 o 
  11   1   7        0.12       28.69     29.56 o 
  -9   2   7        7.30        3.84     25.77 o 
  -8   2   7       15.48      -11.34     24.82 o 
  -7   2   7       61.83       57.68     30.80 o 
  -6   2   7      404.19      473.73     92.93 o 
  -5   2   7       64.31       85.32     27.04 o 
  -4   2   7        9.33       13.18     14.77 o 
  -3   2   7      719.17      741.34     38.24 o 
  -2   2   7      125.87      146.45     29.44 o 
  -1   2   7     1354.18     1295.94     83.52 o 
   1   2   7      305.93      271.44     26.96 o 
   2   2   7     1329.59     1273.55     28.84 o 
   3   2   7     4569.36     4801.35    112.50 o 
   4   2   7       33.19       50.03     12.71 o 
   5   2   7      229.30      230.12     30.26 o 
   6   2   7      175.31      182.23     20.97 o 
   7   2   7      173.97      169.87     20.71 o 
   8   2   7       31.80       31.64     21.48 o 
   9   2   7       26.36       32.78     15.82 o 
  10   2   7       16.94       50.35     28.67 o 
  11   2   7        1.70       28.67     29.48 o 
  -7   3   7       79.92       68.35     30.26 o 
  -6   3   7      387.13      416.51     42.43 o 
  -5   3   7       20.69       50.81     19.86 o 
  -4   3   7        0.72      -13.10     11.99 o 
  -3   3   7      141.79      116.47     21.21 o 
  -2   3   7       19.06       39.88     15.66 o 
  -1   3   7      459.39      426.04     32.78 o 
   0   3   7     1328.75     1198.46     42.59 o 
   1   3   7        3.21        3.88     10.75 o 
   2   3   7     1345.91     1591.69     45.57 o 
   3   3   7     2857.43     2902.49     54.90 o 
   4   3   7      666.78      558.52     25.08 o 
   5   3   7      146.65      173.55     19.23 o 
   6   3   7      406.83      459.15     27.72 o 
   7   3   7      405.43      418.97     60.85 o 
   8   3   7       50.99       12.72     30.83 o 
   9   3   7        3.04       15.35     20.92 o 
  10   3   7       12.89       10.01     16.51 o 
  11   3   7        6.98       39.58     31.43 o 
  12   3   7        7.97       32.62     34.57 o 
  -8   4   7       23.58       73.74     32.81 o 
  -7   4   7       99.67       81.85     26.33 o 
  -6   4   7       79.27       55.77     38.56 o 
  -5   4   7       49.08       86.67     52.01 o 
  -4   4   7        7.20       23.53     15.84 o 
  -3   4   7      532.17      565.51     40.37 o 
  -2   4   7        9.48       17.40     13.55 o 
  -1   4   7      667.45      669.22     42.69 o 
   0   4   7      713.92      838.16     39.52 o 
   1   4   7     1608.31     1327.78     45.10 o 
   2   4   7      155.52      197.32     14.56 o 
   3   4   7      665.19      703.13     36.72 o 
   4   4   7      420.52      440.21     23.11 o 
   5   4   7      230.66      239.00     21.50 o 
   6   4   7      266.99      289.57     49.03 o 
   7   4   7      240.58      196.61     27.56 o 
   8   4   7       30.31       18.34     16.28 o 
   9   4   7        0.75       27.79     26.97 o 
  10   4   7       13.31       61.00     20.73 o 
  11   4   7        0.03       13.58     18.30 o 
  12   4   7       19.46       59.80     27.25 o 
  -7   5   7       76.87       94.23     24.68 o 
  -6   5   7       29.00       36.38     20.61 o 
  -5   5   7       10.03        6.81     16.63 o 
  -4   5   7       18.23      -12.71     14.50 o 
  -3   5   7       94.41      107.52     27.83 o 
  -2   5   7       20.04       11.06     13.39 o 
  -1   5   7       75.24       69.20     37.23 o 
   0   5   7      775.55      718.23     38.59 o 
   1   5   7     1477.36     1383.93     47.69 o 
   2   5   7     1675.97     1642.28     33.45 o 
   3   5   7      207.09      238.83     18.80 o 
   4   5   7      173.19      168.84     17.77 o 
   5   5   7      431.30      511.95     26.82 o 
   6   5   7      538.35      517.31     45.57 o 
   7   5   7        1.33       17.42     14.74 o 
   8   5   7        8.24        2.53     29.49 o 
   9   5   7       20.81       36.83     19.29 o 
  10   5   7       67.41       66.55     37.37 o 
  11   5   7        7.22       20.08     21.17 o 
  12   5   7       17.95       23.65     20.46 o 
  -7   6   7       49.19       91.93     37.49 o 
  -6   6   7        0.03      -15.72     41.43 o 
  -5   6   7      142.98      132.86     25.91 o 
  -4   6   7        5.36       35.14     18.42 o 
  -3   6   7       40.60       55.19     20.49 o 
  -2   6   7       48.31       43.08     16.33 o 
  -1   6   7     1009.37      950.73     43.47 o 
   0   6   7      360.13      421.81     34.96 o 
   1   6   7      231.13      257.96     25.52 o 
   2   6   7      399.07      463.37     22.61 o 
   3   6   7      684.54      616.72     24.84 o 
   4   6   7       84.28       85.20     20.58 o 
   5   6   7       61.53       60.49     14.07 o 
   6   6   7      150.26      192.50     20.47 o 
   7   6   7      116.61       71.15     20.66 o 
   8   6   7       50.53       80.65     21.68 o 
   9   6   7       23.76        0.95     34.00 o 
  10   6   7       92.50       93.32     24.24 o 
  11   6   7        5.75        1.77     21.53 o 
  12   6   7        8.84       44.17     35.85 o 
  -7   7   7       10.39       12.59     31.45 o 
  -6   7   7        1.29      -24.25     24.90 o 
  -5   7   7      141.06      126.43     26.11 o 
  -4   7   7        0.20       29.75     17.29 o 
  -3   7   7        6.04       12.47     17.12 o 
  -2   7   7        0.83        0.62     13.82 o 
  -1   7   7      217.47      201.10     29.00 o 
   0   7   7      519.67      556.43     40.18 o 
   1   7   7      204.76      188.00     17.56 o 
   2   7   7      476.01      468.07     37.39 o 
   3   7   7      204.70      250.79     21.49 o 
   4   7   7      910.59      880.39     31.04 o 
   5   7   7        2.43       11.51     11.21 o 
   6   7   7       55.49       57.32     18.79 o 
   7   7   7       34.70       27.87     17.48 o 
   8   7   7      149.82      157.53     27.89 o 
   9   7   7        6.57       30.59     19.85 o 
  10   7   7       32.38       29.48     21.30 o 
  11   7   7        5.48        8.89     19.56 o 
  12   7   7        7.42       13.82     20.32 o 
  -7   8   7        9.29      -11.29     30.26 o 
  -6   8   7        0.42        2.79     27.64 o 
  -5   8   7      116.79       86.35     34.89 o 
  -4   8   7        5.89      -14.08     23.63 o 
  -3   8   7      116.59      138.52     27.06 o 
  -2   8   7        1.31       -4.69     21.15 o 
  -1   8   7        5.56        9.42     15.34 o 
   0   8   7        7.89        8.15     15.25 o 
   1   8   7      511.18      552.17     27.01 o 
   2   8   7      462.20      518.20     29.07 o 
   4   8   7      675.99      592.50     29.24 o 
   5   8   7        8.75        9.63     11.88 o 
   6   8   7       33.54       38.69     46.87 o 
   7   8   7       83.89      104.63     42.25 o 
   8   8   7       90.07      121.77     27.48 o 
   9   8   7       91.23       58.90     21.23 o 
  10   8   7       27.71        3.91     20.14 o 
  11   8   7        5.04       10.67     30.11 o 
  12   8   7        8.94       -2.49     19.10 o 
  -6   9   7        0.07       30.70     32.62 o 
  -5   9   7       32.86       44.37     31.35 o 
  -4   9   7       29.02       -6.55     24.58 o 
  -3   9   7       69.01       55.92     29.56 o 
  -2   9   7       45.84       41.51     20.34 o 
  -1   9   7       17.38       26.00     17.50 o 
   0   9   7       27.65       33.42     17.05 o 
   1   9   7       88.94       71.59     19.61 o 
   2   9   7     1017.00      872.97     32.02 o 
   3   9   7        0.28        4.25     11.51 o 
   4   9   7       47.04       64.87     25.86 o 
   5   9   7        6.72        8.65     13.08 o 
   6   9   7      301.99      221.48     33.32 o 
   7   9   7       65.86       33.09     26.19 o 
   8   9   7      152.90      148.82     30.77 o 
   9   9   7        0.97       -4.60     14.73 o 
  10   9   7       13.14       -3.62     15.71 o 
  11   9   7        1.24       11.24     17.44 o 
  -6  10   7        1.22       35.03     35.68 o 
  -5  10   7       30.98       47.43     30.80 o 
  -4  10   7        6.91       21.01     28.64 o 
  -3  10   7       26.91       60.50     33.43 o 
  -2  10   7       30.20       29.10     27.20 o 
  -1  10   7       44.92       97.00     23.53 o 
   0  10   7       16.58       40.38     19.37 o 
   1  10   7       56.75       48.52     20.60 o 
   2  10   7      345.17      400.54     38.17 o 
   3  10   7        1.94       25.34     13.91 o 
   4  10   7       51.43       47.65     15.16 o 
   5  10   7        1.72       25.27     17.53 o 
   6  10   7      227.18      247.35     34.54 o 
   7  10   7       77.81      122.58     27.02 o 
   8  10   7      143.02      143.71     29.74 o 
   9  10   7        3.23       15.32     20.02 o 
  10  10   7        0.22      -23.84     15.90 o 
  11  10   7        9.04        3.85     18.09 o 
  -5  11   7        9.29       73.93     37.54 o 
  -4  11   7        5.74       35.24     31.10 o 
  -3  11   7       12.67       13.10     25.53 o 
  -2  11   7      116.17       94.34     36.25 o 
  -1  11   7       32.03       63.23     31.37 o 
   0  11   7       82.25       86.49     34.32 o 
   2  11   7      109.43       92.34     23.71 o 
   3  11   7        0.12       19.82     20.36 o 
   4  11   7      450.94      471.94     36.15 o 
   5  11   7        1.52       -2.16     17.32 o 
   6  11   7       22.58       20.81     19.57 o 
   7  11   7        0.41       10.60     17.85 o 
   8  11   7       68.08       80.62     25.37 o 
   9  11   7       73.65       47.72     24.01 o 
  10  11   7        1.43      -12.63     19.69 o 
  11  11   7       11.66       44.92     32.31 o 
  -4  12   7        1.23        3.49     32.73 o 
  -2  12   7       54.51        6.69     27.85 o 
  -1  12   7        0.04       -2.44     23.36 o 
   0  12   7       79.13       90.79     31.48 o 
   1  12   7       13.22       35.92     26.37 o 
   2  12   7       35.53       48.17     23.23 o 
   3  12   7        0.94       10.46     15.70 o 
   4  12   7       67.35       70.05     17.51 o 
   5  12   7       39.98       29.80     21.15 o 
   6  12   7       86.26       91.77     23.75 o 
   7  12   7       32.31       41.17     20.41 o 
   8  12   7       15.40       38.41     21.33 o 
   9  12   7       31.21       35.21     21.78 o 
  10  12   7        7.65       38.95     34.70 o 
  -3  13   7       10.96       57.14     31.89 o 
   0  13   7      121.66      121.59     37.79 o 
   1  13   7       25.20       48.78     32.73 o 
   2  13   7       56.67       69.46     29.64 o 
   3  13   7        9.75       40.13     18.82 o 
   4  13   7       32.37       58.43     20.11 o 
   5  13   7        1.16       13.90     18.47 o 
   6  13   7       79.57       94.84     57.31 o 
   7  13   7       51.37       57.88     24.23 o 
   8  13   7        1.36        1.41     19.37 o 
   9  13   7        8.95       -1.93     20.94 o 
  10  13   7        4.36        6.19     22.72 o 
  -2  14   7       16.14       54.68     29.67 o 
  -1  14   7        5.09        8.31     23.85 o 
   0  14   7       31.79        9.47     26.69 o 
   5  14   7       15.69       17.47     29.25 o 
   6  14   7        7.68      -11.92     15.90 o 
   7  14   7       18.41       36.24     25.81 o 
   8  14   7        1.50       14.98     19.78 o 
   9  14   7       12.37        3.62     22.31 o 
   0  15   7       27.30       94.63     34.65 o 
   1  15   7        1.52       35.35     27.37 o 
   2  15   7       11.66       -3.33     23.17 o 
   3  15   7        5.11       45.53     25.63 o 
   6  15   7        0.10        7.96     18.62 o 
   7  15   7        1.52        7.11     34.20 o 
   8  15   7        1.47       20.39     32.89 o 
  -4 -11   8        8.29       39.14     38.33 o 
  -3 -11   8       19.98       94.74     39.25 o 
  -2 -11   8        1.23       70.54     26.47 o 
  -1 -11   8       41.25       12.95     24.12 o 
   0 -11   8        0.48      -16.83     22.05 o 
   1 -11   8       32.25       78.08     28.24 o 
  -6 -10   8       19.76       -4.20     35.27 o 
  -5 -10   8       23.21      121.08     42.23 o 
  -4 -10   8        2.23       31.37     31.43 o 
  -3 -10   8       69.42       95.12     37.44 o 
  -2 -10   8       13.21       52.56     21.93 o 
  -1 -10   8       26.10       35.94     35.50 o 
   0 -10   8       21.31       25.17     35.34 o 
   1 -10   8      117.81      109.57     27.11 o 
   2 -10   8        0.09        9.20     23.73 o 
   3 -10   8       32.00       25.72     23.66 o 
  -7  -9   8       19.49       48.13     42.36 o 
  -6  -9   8       21.73        7.07     33.70 o 
  -5  -9   8       12.93       29.61     31.08 o 
  -4  -9   8        4.76       26.12     30.64 o 
  -3  -9   8      102.09      113.05     25.84 o 
  -2  -9   8        7.76       55.61     21.01 o 
  -1  -9   8       50.58       41.49     20.22 o 
   0  -9   8        9.97       28.42     32.81 o 
   1  -9   8      110.24       67.09     23.47 o 
   2  -9   8        0.75       20.46     21.23 o 
   3  -9   8       12.38        6.49     22.38 o 
   4  -9   8        7.09        8.89     25.83 o 
   5  -9   8        2.63        5.34     28.01 o 
  -7  -8   8       44.23       80.64     35.14 o 
  -6  -8   8        3.08       46.42     37.59 o 
  -5  -8   8       92.25      142.74     49.60 o 
  -4  -8   8       42.09       81.23     32.19 o 
  -3  -8   8       86.12      136.63     26.65 o 
  -2  -8   8        0.00        0.14     28.26 o 
  -1  -8   8      158.89      118.03     24.95 o 
   0  -8   8        0.86        0.18     17.66 o 
   1  -8   8       85.51       94.45     27.94 o 
   2  -8   8       20.45       16.83     18.74 o 
   3  -8   8       51.97       54.96     20.79 o 
   4  -8   8       14.74       15.01     21.32 o 
   5  -8   8       12.24       37.63     36.27 o 
   6  -8   8        5.19      -33.25     25.52 o 
  -8  -7   8        3.78      -28.69     28.34 o 
  -7  -7   8       50.86      141.92     46.32 o 
  -6  -7   8        0.11       28.75     25.04 o 
  -5  -7   8      283.32      289.32     38.83 o 
  -4  -7   8      122.46      126.34     25.97 o 
  -3  -7   8       14.81       22.84     18.32 o 
  -2  -7   8        3.69       -8.49     15.66 o 
  -1  -7   8       96.52       60.26     37.11 o 
   0  -7   8        6.32      -12.20     16.15 o 
   1  -7   8        4.75       28.08     19.42 o 
   2  -7   8      112.25       89.74     32.08 o 
   3  -7   8       36.46       59.33     20.97 o 
   4  -7   8      102.31      119.98     30.49 o 
   5  -7   8       48.75       63.94     45.92 o 
   6  -7   8        9.45       17.15     23.24 o 
   7  -7   8        0.90       28.86     28.96 o 
  -8  -6   8        2.41       21.68     31.37 o 
  -7  -6   8       76.89       89.65     34.40 o 
  -6  -6   8        0.95       26.18     29.67 o 
  -5  -6   8      216.04      275.21     38.34 o 
  -4  -6   8       14.32       27.86     14.31 o 
  -3  -6   8       54.60       57.50     19.25 o 
  -2  -6   8       10.13       26.60     13.68 o 
  -1  -6   8      391.02      443.98     68.38 o 
   0  -6   8        6.08       15.27     25.38 o 
   1  -6   8      163.22      145.29     26.91 o 
   2  -6   8       10.60       25.41     17.95 o 
   3  -6   8        6.79       18.45     18.28 o 
   4  -6   8       85.70       60.98     20.34 o 
   5  -6   8       12.31        4.19     22.78 o 
   6  -6   8       14.24       39.02     22.64 o 
   7  -6   8        2.35       53.64     26.26 o 
  -9  -5   8       21.26       30.48     40.63 o 
  -8  -5   8        2.29        4.36     27.34 o 
  -7  -5   8      101.26      159.68     47.99 o 
  -6  -5   8        0.39       36.19     26.50 o 
  -5  -5   8       85.77       57.49     32.35 o 
  -4  -5   8        3.14       -0.96     12.32 o 
  -3  -5   8      171.26      219.29     23.74 o 
  -2  -5   8       18.62       42.57     14.50 o 
  -1  -5   8       20.40       28.00     13.81 o 
   0  -5   8       93.51      117.38     24.09 o 
   1  -5   8       49.33       70.15     21.18 o 
   2  -5   8      223.39      216.43     62.65 o 
   3  -5   8       19.00       20.17     17.71 o 
   4  -5   8      384.83      461.95     42.98 o 
   5  -5   8       11.67        4.38     18.33 o 
   6  -5   8       46.54       45.48     21.46 o 
   7  -5   8       21.67       65.17     51.04 o 
   8  -5   8       16.91       23.51     38.90 o 
  -9  -4   8       22.26       34.59     41.33 o 
  -8  -4   8        1.54       20.63     32.62 o 
  -7  -4   8       86.80       95.69     39.82 o 
  -6  -4   8       38.41       11.48     23.25 o 
  -5  -4   8       99.24       69.43     32.51 o 
  -4  -4   8       15.96       24.38     15.05 o 
  -3  -4   8      440.68      433.67     31.03 o 
  -2  -4   8       25.11       28.13     13.26 o 
  -1  -4   8      195.25      240.84     23.40 o 
   0  -4   8      207.07      229.06     26.82 o 
   1  -4   8      147.69      157.75     20.15 o 
   2  -4   8       50.16       33.34     18.61 o 
   3  -4   8       12.57       10.39     16.35 o 
   4  -4   8      113.77      133.35     25.83 o 
   5  -4   8       41.34       16.84     18.33 o 
   6  -4   8       60.02       59.83     51.77 o 
   7  -4   8        5.58       38.32     21.85 o 
   8  -4   8       19.01       74.18     49.33 o 
   9  -4   8        0.21      -47.50     38.34 o 
  -9  -3   8       24.21       24.66     32.00 o 
  -8  -3   8        0.58      -10.37     24.55 o 
  -7  -3   8       53.66       71.79     31.35 o 
  -6  -3   8       28.24       50.08     28.61 o 
  -5  -3   8      102.25      110.47     23.78 o 
  -4  -3   8      152.33      182.35     27.35 o 
  -3  -3   8       18.01       13.23     12.18 o 
  -2  -3   8      123.07      138.33     18.90 o 
  -1  -3   8      118.77      119.84     17.74 o 
   0  -3   8     1553.00     1379.64     38.88 o 
   1  -3   8      239.62      253.91     22.69 o 
   2  -3   8      681.01      649.84     29.72 o 
   3  -3   8       38.48       43.91     19.42 o 
   4  -3   8       47.91       37.48     18.53 o 
   5  -3   8       71.26       76.67     21.50 o 
   6  -3   8      176.73      200.79     30.10 o 
   7  -3   8        0.34       21.89     21.24 o 
   8  -3   8       26.11       65.11     25.05 o 
   9  -3   8        1.49      -43.53     29.02 o 
  -9  -2   8       26.14        0.11     28.86 o 
  -8  -2   8        1.22       -5.03     26.09 o 
  -7  -2   8       37.57       -4.17     19.54 o 
  -6  -2   8       54.61       32.00     24.20 o 
  -5  -2   8      220.33      204.77     69.53 o 
  -4  -2   8      466.61      436.13     38.01 o 
  -3  -2   8      418.88      449.21     49.24 o 
  -2  -2   8      171.96      162.80     19.39 o 
  -1  -2   8      458.32      515.08     28.27 o 
   0  -2   8      175.00      227.35     21.19 o 
   1  -2   8       48.90       73.04     15.44 o 
   2  -2   8      206.29      194.28     20.60 o 
   3  -2   8       96.73      120.92     18.06 o 
   4  -2   8       16.03      -16.81     13.81 o 
   5  -2   8      189.87      211.21     32.82 o 
   6  -2   8      299.16      275.43     34.12 o 
   7  -2   8        3.58       55.37     25.88 o 
   8  -2   8       11.01       10.39     35.69 o 
   9  -2   8        8.28        4.76     33.00 o 
  10  -2   8        6.79       47.99     38.22 o 
  -9  -1   8       28.36       59.47     35.27 o 
  -8  -1   8        1.04       21.28     26.53 o 
  -7  -1   8       20.40       37.79     31.16 o 
  -6  -1   8       68.33       61.15     28.12 o 
  -5  -1   8       62.41       73.97     21.20 o 
  -4  -1   8      671.53      635.84     70.24 o 
  -3  -1   8      535.90      573.29     41.21 o 
  -2  -1   8     1155.81     1046.74     45.42 o 
  -1  -1   8       88.56       72.58     13.68 o 
   0  -1   8      804.94      696.84     26.01 o 
   1  -1   8        1.20        8.54      9.94 o 
   2  -1   8     1151.88     1087.12     38.12 o 
   3  -1   8      807.08      798.92     30.31 o 
   4  -1   8      138.63      155.37     19.48 o 
   5  -1   8       19.97       28.18     12.52 o 
   6  -1   8      183.04      158.53     24.70 o 
   7  -1   8        4.25       -2.28     20.61 o 
   8  -1   8        2.10       -9.00     17.99 o 
   9  -1   8       23.29       73.09     31.81 o 
  10  -1   8       19.34       22.77     34.57 o 
  -9   0   8       25.21       35.27     29.21 o 
  -8   0   8        6.77       11.29     28.83 o 
  -7   0   8       37.10       52.54     31.18 o 
  -6   0   8       44.15       47.49     19.90 o 
  -5   0   8      280.67      317.77     34.03 o 
  -4   0   8      659.69      564.61     45.88 o 
  -3   0   8      719.38      661.06     50.54 o 
  -2   0   8      255.03      240.58     35.41 o 
  -1   0   8        8.88       21.48     14.09 o 
   0   0   8      254.36      302.01     19.31 o 
   1   0   8       74.96       77.57     13.27 o 
   2   0   8      307.00      337.58     22.04 o 
   3   0   8      106.96      151.12     19.18 o 
   4   0   8      171.17      227.15     22.89 o 
   5   0   8       16.65       35.40     14.31 o 
   6   0   8       75.86      101.20     17.47 o 
   7   0   8      136.48      140.16     25.92 o 
   8   0   8       65.64       73.62     22.41 o 
   9   0   8       50.36       74.52     33.11 o 
  10   0   8       25.79       47.34     33.51 o 
  11   0   8        0.09      -16.76     38.98 o 
  -9   1   8       14.18       27.66     29.37 o 
  -8   1   8       13.24       74.60     35.57 o 
  -7   1   8       17.14       50.35     28.64 o 
  -6   1   8       13.32       10.03     16.51 o 
  -5   1   8      139.60      162.33     34.62 o 
  -4   1   8     1020.98      865.53     56.20 o 
  -3   1   8       93.88       97.16     20.27 o 
  -2   1   8     2134.47     2016.08     68.65 o 
  -1   1   8      141.52      116.33     21.57 o 
   0   1   8     1200.77     1081.01     43.82 o 
   1   1   8     2277.78     2141.08     41.56 o 
   2   1   8       93.72      141.02     15.31 o 
   3   1   8      876.43      853.08     33.66 o 
   4   1   8     1317.07     1172.45     35.62 o 
   5   1   8        7.35       12.18     13.39 o 
   6   1   8       46.49       46.40     14.35 o 
   7   1   8       32.98       55.04     15.33 o 
   8   1   8       60.32       75.31     30.48 o 
   9   1   8       44.46       37.79     27.83 o 
  10   1   8       15.07       -9.96     27.26 o 
  11   1   8        1.38       -5.74     29.42 o 
  -6   2   8       47.95       56.44     20.42 o 
  -5   2   8      158.51      154.87     27.67 o 
  -4   2   8       91.15      116.84     23.68 o 
  -3   2   8      103.45       77.09     19.49 o 
  -2   2   8      954.93      883.47     54.38 o 
  -1   2   8       27.86       38.10     15.84 o 
   0   2   8      804.31      788.68     37.61 o 
   1   2   8       71.53      127.04     26.49 o 
   2   2   8       39.84       59.31     11.73 o 
   3   2   8      784.47      851.94     27.96 o 
   4   2   8     1791.59     1725.72     41.41 o 
   5   2   8       83.88       95.41     17.65 o 
   6   2   8       21.00       40.55     20.92 o 
   7   2   8      112.46       88.36     17.17 o 
   8   2   8       64.97       50.83     18.74 o 
   9   2   8       45.70       59.71     26.39 o 
  10   2   8       23.55       18.11     27.34 o 
  11   2   8        5.24       36.14     30.02 o 
  -8   3   8        6.23       21.44     30.45 o 
  -7   3   8        2.87       26.21     19.08 o 
  -6   3   8      173.78      222.04     53.39 o 
  -5   3   8        8.80       -2.39     15.39 o 
  -4   3   8       98.46      119.36     25.03 o 
  -3   3   8       76.30       81.91     19.79 o 
  -2   3   8     1226.92     1124.13     64.59 o 
  -1   3   8       29.50       51.47     16.76 o 
   0   3   8     1801.00     1625.60    223.40 o 
   1   3   8      150.78      139.90     23.54 o 
   2   3   8      976.79      965.64     24.44 o 
   3   3   8       15.32        8.85      8.90 o 
   4   3   8      138.42      148.25     17.23 o 
   5   3   8       43.08       55.26     14.77 o 
   6   3   8       22.34        4.90     10.85 o 
   7   3   8      186.40      210.04     22.81 o 
   8   3   8       44.15       28.41     21.01 o 
   9   3   8       29.50       47.53     18.58 o 
  10   3   8       22.94       12.80     19.46 o 
  11   3   8        6.25      -13.64     26.42 o 
  -8   4   8        3.51       41.77     30.21 o 
  -7   4   8        6.96       13.94     20.36 o 
  -6   4   8       61.68       71.52     23.83 o 
  -5   4   8        6.92       35.57     19.03 o 
  -4   4   8       27.42       29.20     17.60 o 
  -3   4   8       19.71       20.55     14.16 o 
  -2   4   8      263.51      238.12     43.01 o 
  -1   4   8      102.31      124.50     22.12 o 
   0   4   8     1148.47     1038.73     47.94 o 
   1   4   8      108.76       77.01     19.41 o 
   2   4   8      798.12      777.06     38.26 o 
   3   4   8      800.67      809.75     31.32 o 
   4   4   8      175.55      207.61     19.92 o 
   5   4   8      394.85      368.39     25.92 o 
   6   4   8      417.54      448.66     28.59 o 
   7   4   8       50.07       46.49     17.35 o 
   8   4   8        7.77       19.85     14.47 o 
   9   4   8       24.45       29.50     17.20 o 
  10   4   8        9.37       11.31     17.14 o 
  11   4   8        8.30       35.20     21.03 o 
  -8   5   8        6.29       56.14     35.22 o 
  -7   5   8        1.58       12.42     38.49 o 
  -6   5   8       83.66       89.04     25.43 o 
  -5   5   8       24.51       33.82     18.52 o 
  -4   5   8      146.44      154.39     29.05 o 
  -3   5   8       79.57       84.93     31.85 o 
  -2   5   8      163.85      211.04     28.32 o 
  -1   5   8       35.33       31.67     16.07 o 
   0   5   8     1691.17     1647.10     55.50 o 
   1   5   8      340.84      441.04     36.23 o 
   2   5   8      387.16      374.53     33.79 o 
   3   5   8       15.81       24.34     12.51 o 
   4   5   8      235.52      274.85     31.62 o 
   5   5   8      475.33      547.94     28.73 o 
   6   5   8       40.43       53.77     14.69 o 
   7   5   8       25.29       55.38     18.67 o 
   8   5   8        6.12       -0.29     14.62 o 
   9   5   8       45.16       44.73     21.26 o 
  10   5   8        0.01       25.94     18.16 o 
  11   5   8       17.72       49.67     23.35 o 
  12   5   8        0.01       44.28     22.88 o 
  -7   6   8        1.46        3.00     29.56 o 
  -6   6   8       71.34       82.86     24.20 o 
  -5   6   8       21.89       12.49     20.32 o 
  -4   6   8       13.71       51.63     20.69 o 
  -3   6   8      205.65      262.60     33.75 o 
  -2   6   8       52.71       33.43     16.78 o 
  -1   6   8      205.28      199.50     28.95 o 
   0   6   8      647.94      549.60     71.52 o 
   1   6   8      934.40      796.87     70.69 o 
   2   6   8      668.13      707.72     56.41 o 
   3   6   8      119.69      181.91     25.06 o 
   4   6   8      372.44      378.39     25.24 o 
   5   6   8      603.80      569.30     29.69 o 
   6   6   8       11.00       15.22     12.16 o 
   7   6   8      115.53      117.52     22.90 o 
   8   6   8       51.87       36.22     36.20 o 
   9   6   8       41.95       20.28     17.16 o 
  10   6   8        1.27       19.97     19.12 o 
  11   6   8       31.54       37.54     19.83 o 
  12   6   8        0.09       14.01     20.36 o 
  -7   7   8        0.24        3.98     32.16 o 
  -6   7   8       56.38       99.02     38.03 o 
  -5   7   8       11.72       24.41     20.34 o 
  -4   7   8       95.49      124.81     27.25 o 
  -3   7   8       74.71       60.15     21.04 o 
  -2   7   8      129.13      140.05     26.64 o 
  -1   7   8      104.46       77.46     20.22 o 
   0   7   8      163.87      193.35     27.94 o 
   2   7   8      286.94      212.63     28.76 o 
   3   7   8      476.86      398.69     62.46 o 
   4   7   8       26.03       32.29     13.66 o 
   5   7   8      231.40      272.93     31.14 o 
   6   7   8        0.68        5.88     23.71 o 
   7   7   8      513.44      457.01     41.82 o 
   8   7   8        6.67       12.35     16.61 o 
   9   7   8       30.84       15.56     17.71 o 
  10   7   8        0.49        8.43     16.85 o 
  11   7   8       23.24       30.30     21.33 o 
  -7   8   8        0.08       79.39     40.39 o 
  -6   8   8        5.06       25.91     31.02 o 
  -5   8   8       12.10       56.03     30.94 o 
  -4   8   8      131.18      183.93     53.77 o 
  -3   8   8      137.45      132.72     28.32 o 
  -2   8   8       16.64       25.89     17.16 o 
  -1   8   8      208.01      224.77     31.31 o 
   0   8   8      112.13       63.86     20.75 o 
   1   8   8      225.76      210.19     29.78 o 
   2   8   8      267.98      307.89     33.93 o 
   3   8   8      846.01      869.28     47.21 o 
   4   8   8      181.30      203.87     22.58 o 
   5   8   8      123.14      109.70     19.32 o 
   6   8   8      164.37      232.07     32.92 o 
   7   8   8      503.48      467.79     43.26 o 
   8   8   8       22.84       22.72     18.93 o 
   9   8   8       82.58       79.84     24.32 o 
  10   8   8        0.17       17.14     22.59 o 
  11   8   8       13.50        4.04     18.55 o 
  -6   9   8        4.65        8.23     30.89 o 
  -5   9   8        0.08      -16.97     29.75 o 
  -4   9   8      101.92      102.54     37.98 o 
  -3   9   8       50.19       16.09     20.13 o 
  -2   9   8       17.51       48.76     19.98 o 
  -1   9   8       50.85       44.21     18.91 o 
   0   9   8       50.55       33.61     18.73 o 
   1   9   8      283.12      273.11     34.82 o 
   2   9   8        4.36       28.09     16.38 o 
   3   9   8      104.50       94.42     23.12 o 
   4   9   8        3.84       -3.48     12.46 o 
   5   9   8      316.34      431.78     30.89 o 
   6   9   8       26.36       53.77     22.10 o 
   7   9   8      152.71      152.63     29.72 o 
   8   9   8       56.27       59.83     22.63 o 
   9   9   8      339.89      317.52     41.57 o 
  10   9   8        1.46       -4.34     17.07 o 
  11   9   8        4.09       19.80     19.11 o 
  -5  10   8        1.05      -19.65     25.96 o 
  -4  10   8       12.19       30.18     29.23 o 
  -3  10   8       29.35       16.35     27.53 o 
  -2  10   8       80.20       88.11     37.06 o 
  -1  10   8      231.27      231.57     34.35 o 
   0  10   8       28.45       53.15     21.64 o 
   1  10   8      169.68      154.69     28.60 o 
   2  10   8       46.05       50.38     18.91 o 
   3  10   8       83.45       73.71     21.45 o 
   4  10   8       46.24       40.90     18.16 o 
   5  10   8      328.12      278.86     34.98 o 
   6  10   8       89.31       66.88     22.30 o 
   7  10   8      119.88       76.89     32.17 o 
   8  10   8       14.94       17.80     16.99 o 
   9  10   8      239.54      227.89     36.42 o 
  10  10   8        0.17       23.87     22.13 o 
  11  10   8        0.10       -9.88     15.51 o 
  -4  11   8        6.28        0.49     29.37 o 
  -3  11   8        0.39       34.89     31.91 o 
  -2  11   8       37.73       74.12     34.08 o 
  -1  11   8      172.38      166.72     43.53 o 
   0  11   8        0.07       32.73     20.19 o 
   1  11   8       10.32       20.37     18.11 o 
   2  11   8       24.96       53.90     19.29 o 
   3  11   8      289.36      319.31     41.40 o 
   4  11   8       32.48       54.57     18.71 o 
   5  11   8       78.95       84.92     32.92 o 
   6  11   8        0.19       12.59     15.25 o 
   7  11   8      111.67      131.66     28.68 o 
   8  11   8       42.18       20.69     28.38 o 
   9  11   8       59.03       43.03     21.91 o 
  10  11   8       21.41       10.74     19.65 o 
  11  11   8        4.84       -3.93     39.95 o 
  -4  12   8        5.34      -10.58     27.99 o 
  -3  12   8        4.14        8.17     29.23 o 
  -2  12   8        8.76       31.72     32.62 o 
  -1  12   8      133.42      121.43     41.61 o 
   0  12   8        0.21      -30.49     20.33 o 
   1  12   8       39.73       58.28     21.18 o 
   2  12   8       15.17        8.09     25.82 o 
   3  12   8      110.61      108.48     24.35 o 
   4  12   8       55.57       54.47     19.20 o 
   5  12   8       36.97       42.63     27.88 o 
   6  12   8        3.54       31.58     18.69 o 
   7  12   8       92.95      129.81     34.28 o 
   8  12   8       34.93       75.09     24.86 o 
   9  12   8        8.63      -11.94     38.00 o 
  10  12   8        5.58      -19.27     28.06 o 
  -2  13   8        3.59      -28.04     29.83 o 
  -1  13   8       27.28       25.34     33.16 o 
   0  13   8        3.92       33.19     29.99 o 
   1  13   8       83.33      133.29     40.41 o 
   2  13   8        5.49       -7.44     21.44 o 
   4  13   8        0.11       15.24     23.69 o 
   5  13   8       98.26      149.18     40.77 o 
   6  13   8      124.34       97.34     36.46 o 
   7  13   8       15.48       26.39     23.79 o 
   8  13   8        9.45       17.84     20.65 o 
   9  13   8        5.22       15.71     24.42 o 
   0  14   8        0.64        6.31     31.48 o 
   1  14   8       51.05       41.90     34.00 o 
   2  14   8       23.30       56.85     30.18 o 
   3  14   8       15.72       59.61     31.16 o 
   4  14   8        5.30      -20.92     22.30 o 
   5  14   8       41.78       84.29     33.38 o 
   6  14   8       63.06       75.58     30.86 o 
   7  14   8        0.64       38.14     28.48 o 
   8  14   8       11.74        1.11     27.42 o 
   9  14   8        6.22       18.26     23.32 o 
   6  15   8       11.01       32.10     25.47 o 
   7  15   8        4.87       13.99     28.48 o 
  -4 -10   9       28.85       -1.95     35.05 o 
  -3 -10   9        2.16       44.91     31.70 o 
  -2 -10   9       32.58       63.45     24.31 o 
  -1 -10   9        0.50        5.19     21.08 o 
   0 -10   9       68.13       68.78     26.33 o 
   1 -10   9        1.91       64.89     26.20 o 
   2 -10   9       42.27       76.29     28.21 o 
  -3  -9   9        0.10       61.56     29.91 o 
  -2  -9   9       82.11      101.08     30.70 o 
  -1  -9   9        0.34       38.07     21.67 o 
   0  -9   9       92.94      108.05     26.75 o 
   1  -9   9        0.91        7.88     21.19 o 
   2  -9   9      113.52      107.06     40.32 o 
   3  -9   9        3.40       14.93     26.88 o 
   4  -9   9        6.69       54.32     28.28 o 
  -6  -8   9        9.94       10.94     29.05 o 
  -3  -8   9        5.80       53.94     21.66 o 
  -2  -8   9      156.00      182.56     39.81 o 
  -1  -8   9        0.22       37.44     19.26 o 
   0  -8   9       56.34       30.92     20.83 o 
   2  -8   9       69.79       54.82     29.30 o 
   3  -8   9       11.19      -21.89     19.69 o 
   4  -8   9       16.29       71.36     27.95 o 
   5  -8   9       13.21       42.14     29.34 o 
  -7  -7   9        0.13       -8.12     34.51 o 
  -6  -7   9       65.39      112.09     44.31 o 
  -5  -7   9        0.06       33.94     30.97 o 
  -4  -7   9      123.64       97.34     33.19 o 
  -3  -7   9        1.38       30.63     19.25 o 
  -2  -7   9      162.17      149.27     26.35 o 
  -1  -7   9        1.46       43.69     23.21 o 
   0  -7   9       98.38      102.24     24.02 o 
   1  -7   9        3.00       31.22     36.49 o 
   2  -7   9       67.13       73.79     23.40 o 
   3  -7   9       36.53       47.78     21.47 o 
   4  -7   9       41.11       89.99     25.94 o 
   5  -7   9        4.80       37.48     23.62 o 
   6  -7   9        1.01       21.63     26.20 o 
  -8  -6   9       40.54       44.80     43.07 o 
  -7  -6   9        0.34       -6.50     30.15 o 
  -6  -6   9      136.30      133.21     45.07 o 
  -5  -6   9        2.24       36.33     24.82 o 
  -4  -6   9       36.96       28.18     27.18 o 
  -3  -6   9       16.01        5.31     15.72 o 
  -2  -6   9      139.13      126.42     24.41 o 
  -1  -6   9       70.96      106.95     22.97 o 
   0  -6   9      139.84       99.14     23.80 o 
   1  -6   9       36.41       29.43     20.41 o 
   2  -6   9       26.20       47.20     19.73 o 
   3  -6   9       95.55       76.21     27.96 o 
   4  -6   9       12.51       32.94     20.05 o 
   5  -6   9       61.13       74.40     74.60 o 
   6  -6   9       31.62        2.70     30.80 o 
   7  -6   9       15.33       39.45     36.39 o 
  -8  -5   9       55.69       13.94     35.30 o 
  -7  -5   9        0.06        2.36     26.50 o 
  -6  -5   9      223.48      250.71     57.01 o 
  -5  -5   9        4.62       38.41     29.83 o 
  -4  -5   9       43.68       55.89     39.91 o 
  -3  -5   9       44.69       20.22     16.67 o 
  -2  -5   9      276.18      263.70     26.02 o 
  -1  -5   9       31.19       25.05     13.59 o 
   0  -5   9      221.22      226.24     29.35 o 
   1  -5   9       47.57       38.92     18.93 o 
   2  -5   9       42.67       31.82     18.98 o 
   3  -5   9       37.38       38.52     18.40 o 
   5  -5   9       66.39       56.31     21.48 o 
   6  -5   9       16.60       42.11     21.87 o 
   7  -5   9       30.22       85.59     25.38 o 
   8  -5   9        0.20       22.26     30.13 o 
  -8  -4   9       51.29       27.10     38.14 o 
  -7  -4   9        0.07      -12.64     27.94 o 
  -6  -4   9      233.61      263.03     61.12 o 
  -5  -4   9        0.52        1.16     21.44 o 
  -4  -4   9      119.62      156.74     48.94 o 
  -3  -4   9        9.90        0.90     14.06 o 
  -2  -4   9       52.07       71.22     29.25 o 
  -1  -4   9      210.16      229.09     32.62 o 
   0  -4   9       57.05       22.42     13.82 o 
   1  -4   9      615.56      624.65     43.50 o 
   2  -4   9       50.01       44.59     18.52 o 
   3  -4   9      197.30      185.76     42.42 o 
   4  -4   9      130.59      115.56     23.28 o 
   5  -4   9      126.41      134.71     26.99 o 
   6  -4   9        1.54       39.81     26.04 o 
   7  -4   9       29.68       93.39     26.45 o 
   8  -4   9        1.46       24.72     24.91 o 
  -8  -3   9       52.22       55.46     38.74 o 
  -7  -3   9        5.78       27.18     30.34 o 
  -6  -3   9      174.59      163.25     45.37 o 
  -5  -3   9       74.16       65.26     30.64 o 
  -4  -3   9      326.75      324.48     46.75 o 
  -3  -3   9        1.89       -6.52     13.27 o 
  -2  -3   9      229.42      257.65     40.39 o 
  -1  -3   9      158.37      189.37     28.51 o 
   0  -3   9      208.31      229.86     23.17 o 
   1  -3   9      253.93      244.87     34.82 o 
   2  -3   9        8.77        7.44     16.85 o 
   3  -3   9       47.02       19.07     15.72 o 
   4  -3   9       90.26       57.14     19.25 o 
   5  -3   9      131.30      144.48     26.41 o 
   6  -3   9        3.03       28.67     38.02 o 
   7  -3   9       48.47       18.66     39.82 o 
   8  -3   9        4.23       21.15     23.36 o 
   9  -3   9        8.66      -21.90     34.78 o 
  -8  -2   9       41.62       36.22     32.08 o 
  -7  -2   9       10.39       36.11     26.80 o 
  -6  -2   9       64.03       76.61     31.67 o 
  -5  -2   9      129.36      135.86     25.69 o 
  -4  -2   9      323.22      405.98     50.05 o 
  -3  -2   9      241.20      226.36     31.81 o 
  -2  -2   9      280.53      298.68     34.73 o 
  -1  -2   9      456.10      490.81     39.18 o 
   0  -2   9       57.71       31.21     17.82 o 
   1  -2   9      818.85      730.00     30.19 o 
   2  -2   9      409.69      487.04     29.97 o 
   3  -2   9      256.36      300.90     27.36 o 
   4  -2   9       24.77        3.14     14.61 o 
   5  -2   9       58.01       35.68     36.19 o 
   6  -2   9        2.31       11.46     17.30 o 
   7  -2   9       69.51       79.45     23.74 o 
   8  -2   9        0.08       -8.10     37.27 o 
   9  -2   9        4.36      -23.52     30.40 o 
  -8  -1   9       25.85       52.00     34.05 o 
  -7  -1   9        4.46       28.53     27.94 o 
  -6  -1   9       35.07       14.13     22.77 o 
  -5  -1   9       36.33       58.52     26.37 o 
  -4  -1   9      680.06      645.10     43.07 o 
  -3  -1   9      628.08      665.53     41.70 o 
  -2  -1   9      803.35      663.24     39.02 o 
  -1  -1   9       13.65        8.65     12.70 o 
   0  -1   9       72.02       46.13     17.50 o 
   1  -1   9      172.72      219.59     21.18 o 
   2  -1   9      411.04      438.22     27.87 o 
   3  -1   9      283.32      241.89     32.56 o 
   4  -1   9       41.01       42.76     15.26 o 
   5  -1   9       66.54       68.38     21.39 o 
   6  -1   9       57.87       84.23     23.07 o 
   7  -1   9      108.90      108.28     26.54 o 
   8  -1   9        2.17        2.46     19.77 o 
   9  -1   9        1.45       -3.00     28.29 o 
  10  -1   9       16.83       64.48     39.30 o 
  -8   0   9        7.00        2.52     23.55 o 
  -5   0   9       33.47       71.93     20.00 o 
  -4   0   9      261.37      216.64     30.21 o 
  -3   0   9     1602.16     1471.97     56.98 o 
  -2   0   9      544.05      490.21     46.40 o 
  -1   0   9      439.19      474.67     39.33 o 
   0   0   9      186.52      185.78     27.54 o 
   1   0   9     1022.41      971.63     44.95 o 
   2   0   9      333.47      393.96     24.88 o 
   3   0   9      277.08      328.64     25.13 o 
   4   0   9      175.11      189.51     22.21 o 
   5   0   9        7.25       10.04     13.41 o 
   6   0   9       38.29       25.88     14.61 o 
   7   0   9       49.42       24.33     19.24 o 
   8   0   9       17.38       30.43     19.31 o 
   9   0   9        1.40       21.60     28.69 o 
  10   0   9       15.29       68.73     39.09 o 
  -7   1   9       75.38      165.88     46.80 o 
  -6   1   9       38.96       14.03     20.72 o 
  -5   1   9       60.14       51.06     18.29 o 
  -4   1   9      116.69       99.29     22.30 o 
  -3   1   9      657.81      600.19     40.23 o 
  -2   1   9      156.93      148.12     42.57 o 
  -1   1   9      154.93      129.08     27.43 o 
   0   1   9      247.54      286.63     32.46 o 
   1   1   9      509.96      517.68     40.42 o 
   2   1   9       61.74       53.89     19.06 o 
   3   1   9      398.19      421.05     25.99 o 
   4   1   9       51.16       68.81     15.45 o 
   5   1   9       86.28      129.99     23.00 o 
   6   1   9       36.52       52.83     14.72 o 
   7   1   9       66.47       59.58     14.78 o 
   8   1   9       38.74       28.77     25.42 o 
   9   1   9       22.87       44.45     28.37 o 
  10   1   9       14.30      -17.38     29.94 o 
  11   1   9        3.24       20.79     27.15 o 
  -8   2   9        0.51       21.79     33.81 o 
  -7   2   9      118.47      129.99     41.01 o 
  -6   2   9       12.50       29.22     18.93 o 
  -5   2   9      227.44      268.92     35.05 o 
  -4   2   9        0.50       -1.63     14.04 o 
  -3   2   9      655.68      583.53     44.64 o 
  -2   2   9      241.60      272.84     31.52 o 
  -1   2   9     1388.50     1270.24     50.10 o 
   0   2   9      225.76      181.90     25.82 o 
   1   2   9      301.45      303.26     33.61 o 
   2   2   9      133.14      211.18     66.87 o 
   3   2   9      685.92      666.17     26.42 o 
   4   2   9       89.62      119.40     18.45 o 
   6   2   9       11.30       27.65     13.75 o 
   7   2   9        6.65        6.09     12.28 o 
   8   2   9       16.03       19.56     16.35 o 
  10   2   9       26.47        8.07     27.12 o 
  -8   3   9        8.67       64.10     39.87 o 
  -7   3   9       99.44      212.90     52.81 o 
  -6   3   9        5.16        3.11     21.21 o 
  -5   3   9      177.39      174.02     29.81 o 
  -4   3   9       34.06       41.72     17.85 o 
  -3   3   9       80.39       58.95     19.42 o 
  -2   3   9        9.44        3.84     14.12 o 
  -1   3   9      766.45      648.00     47.36 o 
   0   3   9      206.95      198.51     33.93 o 
   1   3   9      775.19      745.72     40.16 o 
   2   3   9      195.75      244.02     50.85 o 
   3   3   9     1187.20     1101.46     48.39 o 
   4   3   9      122.61      161.72     18.64 o 
   5   3   9      408.41      537.30     91.93 o 
   6   3   9       47.49       37.41     21.20 o 
   7   3   9       32.89        8.02     24.77 o 
   8   3   9       24.62       -7.09     13.40 o 
   9   3   9        4.17       23.04     18.13 o 
  10   3   9       22.79       -0.65     22.82 o 
  11   3   9        8.94       -6.50     26.37 o 
  -8   4   9       11.02       26.99     40.14 o 
  -7   4   9       57.14       56.54     24.53 o 
  -6   4   9        0.34       -1.27     18.88 o 
  -5   4   9      366.45      384.29     45.21 o 
  -4   4   9       58.35       58.01     38.37 o 
  -3   4   9      321.23      314.51     36.25 o 
  -2   4   9       24.80       23.97     14.96 o 
  -1   4   9      496.41      503.60     45.53 o 
   0   4   9        9.29      -10.34     10.79 o 
   1   4   9     1000.64      774.81     68.28 o 
   2   4   9      232.01      189.90     45.67 o 
   3   4   9      262.06      251.15     31.19 o 
   4   4   9      196.47      226.36     33.17 o 
   5   4   9      554.55      523.98     45.11 o 
   6   4   9       74.17       99.59     18.41 o 
   7   4   9       20.23       42.34     14.74 o 
   8   4   9       20.93       48.48     25.51 o 
   9   4   9        1.54       16.00     15.64 o 
  10   4   9       13.94       39.38     18.63 o 
  11   4   9        3.00       26.71     37.44 o 
  -7   5   9       14.34       43.71     30.66 o 
  -6   5   9        0.06        8.78     20.90 o 
  -5   5   9      165.23      188.92     31.45 o 
  -4   5   9      111.64      107.26     25.59 o 
  -3   5   9      168.82      142.75     26.26 o 
  -2   5   9      117.93      138.31     52.60 o 
  -1   5   9      362.18      275.33     32.12 o 
   0   5   9      396.11      371.56     36.31 o 
   1   5   9     1299.93     1269.18     51.00 o 
   2   5   9      220.45      240.75     30.91 o 
   3   5   9      274.32      254.22     32.05 o 
   4   5   9      613.05      569.74     42.02 o 
   5   5   9      858.62      854.42     33.18 o 
   6   5   9      178.40      168.03     21.48 o 
   7   5   9       61.77       59.38     18.96 o 
   8   5   9        3.66       10.41     15.24 o 
   9   5   9        6.21        8.46     16.39 o 
  10   5   9        9.77       25.48     18.37 o 
  11   5   9        3.53       25.24     18.48 o 
  -7   6   9        9.32       51.56     26.04 o 
  -6   6   9        0.05       11.05     20.71 o 
  -5   6   9      153.93      205.72     34.56 o 
  -4   6   9       21.59       10.50     17.86 o 
  -3   6   9      303.32      326.78     39.05 o 
  -2   6   9       13.89       30.51     17.08 o 
  -1   6   9      213.67      221.99     30.21 o 
   0   6   9      349.57      402.10     38.02 o 
   1   6   9      471.09      472.25     70.26 o 
   2   6   9       17.44       16.84     13.96 o 
   3   6   9      334.45      330.54     35.12 o 
   4   6   9      405.01      434.53     38.43 o 
   5   6   9       40.88       29.19     14.64 o 
   6   6   9      187.59      214.59     30.84 o 
   7   6   9       99.27      111.72     31.94 o 
   8   6   9       31.71       31.28     20.38 o 
   9   6   9        0.45       -0.96     25.54 o 
  10   6   9       29.31       11.89     19.33 o 
  11   6   9       10.71       31.96     20.97 o 
  -7   7   9        0.78      -20.27     31.10 o 
  -6   7   9        3.28       32.74     23.70 o 
  -5   7   9       59.01      103.46     58.56 o 
  -4   7   9       29.14       26.34     19.00 o 
  -3   7   9      310.82      279.84     37.99 o 
  -2   7   9      169.36      173.03     43.54 o 
  -1   7   9       85.87       55.21     19.52 o 
   0   7   9      329.68      307.96     36.10 o 
   1   7   9      483.60      403.39     54.52 o 
   2   7   9      636.11      657.41     45.60 o 
   3   7   9      642.74      712.11     72.94 o 
   4   7   9       44.44       36.20     28.57 o 
   5   7   9        1.94        3.13     16.29 o 
   6   7   9      161.67      135.23     21.32 o 
   7   7   9      100.83       87.05     23.12 o 
   8   7   9       95.74       65.91     33.55 o 
   9   7   9        1.32        4.78     15.99 o 
  10   7   9       33.41       38.61     21.32 o 
  11   7   9        3.73       24.29     19.25 o 
  -6   8   9        0.46      -12.72     29.32 o 
  -5   8   9       30.79       45.91     30.18 o 
  -4   8   9        6.89       -3.11     17.89 o 
  -3   8   9      212.28      194.90     32.35 o 
  -2   8   9       70.19       63.33     22.65 o 
  -1   8   9       45.19       48.19     19.63 o 
   0   8   9       12.06       -7.13     15.04 o 
   1   8   9      165.93      212.05     31.73 o 
   2   8   9      799.24      778.96     52.85 o 
   3   8   9        0.94       12.89     14.88 o 
   4   8   9       10.55       -2.17     15.20 o 
   5   8   9        8.39       25.26     33.88 o 
   6   8   9      368.40      406.65     59.25 o 
   7   8   9       91.01       85.90     23.68 o 
   8   8   9       73.01      104.56     27.55 o 
   9   8   9       19.34       36.78     19.37 o 
  10   8   9       20.80       26.19     23.14 o 
  11   8   9        4.57        1.58     21.33 o 
  -5   9   9        3.64       17.81     29.18 o 
  -4   9   9       28.90       -3.19     26.64 o 
  -3   9   9       81.78      104.78     26.52 o 
  -2   9   9       95.70      123.26     27.07 o 
  -1   9   9      168.22      164.74     52.50 o 
   0   9   9      117.03      107.31     26.45 o 
   1   9   9       47.30       64.08     22.27 o 
   2   9   9      339.01      323.06     38.43 o 
   3   9   9        6.73        8.67     16.08 o 
   4   9   9      151.79      176.56     28.87 o 
   5   9   9       26.70       27.50     16.57 o 
   6   9   9       96.32      122.51     43.55 o 
   7   9   9       23.60       21.82     20.79 o 
   8   9   9       43.06       37.30     21.76 o 
   9   9   9       36.41       39.66     41.94 o 
  10   9   9       42.99       48.69     25.47 o 
  11   9   9        1.65       35.46     23.36 o 
  -5  10   9        1.72        4.68     30.02 o 
  -4  10   9        1.98       26.31     29.29 o 
  -3  10   9       21.43       42.28     29.97 o 
  -2  10   9       28.46       33.77     19.93 o 
  -1  10   9       72.18       65.53     21.43 o 
   0  10   9      163.77      103.81     26.68 o 
   1  10   9       57.30       32.39     20.23 o 
   2  10   9       63.61       78.95     22.19 o 
   3  10   9       26.90       11.43     16.89 o 
   4  10   9      397.27      415.48     63.02 o 
   5  10   9       12.06       14.96     16.04 o 
   6  10   9       42.99       67.62     31.51 o 
   7  10   9        0.95       15.54     20.00 o 
   8  10   9      101.56      108.84     25.83 o 
   9  10   9        4.53       22.59     31.74 o 
  10  10   9       14.20       15.63     21.66 o 
  11  10   9        0.06       12.86     21.28 o 
  -4  11   9        3.75       64.42     34.81 o 
  -3  11   9        9.79        9.99     30.43 o 
  -2  11   9       50.64      102.51     40.09 o 
  -1  11   9       40.98       30.15     30.07 o 
   0  11   9      129.33      164.84     30.26 o 
   1  11   9        1.26       40.59     20.09 o 
   2  11   9       42.05       64.29     21.93 o 
   3  11   9        8.41       25.21     19.04 o 
   4  11   9      231.46      292.25     37.82 o 
   5  11   9        0.20       45.26     27.80 o 
   6  11   9      125.76      135.13     43.36 o 
   7  11   9        0.94       10.56     26.53 o 
   8  11   9       37.19      113.12     39.90 o 
   9  11   9        2.04        6.43     19.02 o 
  10  11   9        0.11        2.81     22.33 o 
  -3  12   9        3.56       10.75     26.88 o 
  -2  12   9       26.09       45.48     36.30 o 
  -1  12   9        0.34       41.69     31.75 o 
   0  12   9       66.76       13.05     26.04 o 
   1  12   9        1.40       10.09     22.81 o 
   2  12   9       76.95      109.68     26.28 o 
   3  12   9       79.72       92.87     26.13 o 
   4  12   9       92.61      119.28     26.15 o 
   5  12   9        0.17        4.39     23.39 o 
   6  12   9      191.13      163.31     45.83 o 
   7  12   9       34.64       34.92     26.80 o 
   8  12   9        1.42       -1.95     19.65 o 
   9  12   9        0.19       -7.82     24.28 o 
  10  12   9       11.96       32.60     24.03 o 
  -2  13   9       12.14       43.47     41.98 o 
  -1  13   9        0.02        7.82     29.02 o 
   0  13   9       72.64      135.18     44.07 o 
   1  13   9        3.76       28.75     29.15 o 
   2  13   9       26.24       54.36     22.93 o 
   3  13   9        0.79        5.12     17.13 o 
   4  13   9       76.90       96.10     35.73 o 
   5  13   9       39.03       93.77     35.65 o 
   6  13   9       86.50       38.76     30.80 o 
   7  13   9       35.12       59.12     31.51 o 
   8  13   9        0.71       38.19     32.35 o 
   9  13   9        0.27       -0.03     26.55 o 
  -1  14   9        0.09       -9.80     36.71 o 
   0  14   9       36.10       81.13     42.50 o 
   1  14   9       13.77        6.52     31.40 o 
   2  14   9       25.59       69.03     34.65 o 
   3  14   9        0.30      -15.70     24.09 o 
   4  14   9       67.80       72.46     36.27 o 
   5  14   9       59.65       68.62     32.81 o 
   6  14   9       17.49       11.53     28.72 o 
   7  14   9        8.10       11.18     26.50 o 
   8  14   9       12.60       60.74     36.30 o 
   1  15   9        0.93       65.97     42.34 o 
   2  15   9       39.78       40.55     33.11 o 
   3  15   9       19.89       68.73     37.14 o 
   5  15   9       14.38       34.35     30.37 o 
   6  15   9        8.41       -3.95     24.31 o 
   7  15   9        4.13       16.05     26.96 o 
  -2  -9  10        0.07       22.09     32.35 o 
  -1  -9  10       36.33      114.04     41.25 o 
   0  -9  10        0.08       30.02     36.98 o 
   1  -9  10       63.33       77.47     24.71 o 
   2  -9  10        1.34       37.04     31.60 o 
  -3  -8  10      184.50      198.74     46.59 o 
  -2  -8  10        0.24       16.65     30.86 o 
  -1  -8  10       89.94      102.81     38.33 o 
   0  -8  10        0.01       37.87     21.06 o 
   1  -8  10       80.89       99.52     24.75 o 
   2  -8  10        2.66       50.65     24.97 o 
   3  -8  10       24.58      -24.76     28.88 o 
   4  -8  10        2.32       22.11     36.34 o 
  -6  -7  10        0.39       31.83     33.38 o 
  -3  -7  10      138.08      110.04     36.27 o 
  -2  -7  10        0.30       -1.41     26.12 o 
  -1  -7  10      140.72      121.13     37.76 o 
   0  -7  10        7.27       49.58     24.78 o 
   1  -7  10       61.93       49.80     29.19 o 
   2  -7  10       10.39       21.05     45.29 o 
   3  -7  10       19.75       16.66     21.11 o 
   4  -7  10       32.73       53.49     32.55 o 
   5  -7  10       28.51        5.69     25.04 o 
  -7  -6  10       72.64      132.23     56.55 o 
  -6  -6  10        0.12       30.59     32.65 o 
  -4  -6  10       35.63       69.41     30.02 o 
  -3  -6  10       67.22       68.29     21.82 o 
  -2  -6  10        0.64        9.42     26.77 o 
  -1  -6  10      147.78       73.74     35.19 o 
   0  -6  10       23.01        2.73     23.82 o 
   1  -6  10      103.04      107.97     23.69 o 
   2  -6  10        1.00       11.45     20.84 o 
   3  -6  10        5.61       -6.05     31.18 o 
   4  -6  10       39.56       75.99     42.23 o 
   5  -6  10       21.31       -0.63     38.47 o 
   6  -6  10        7.55      -10.70     24.09 o 
  -7  -5  10       77.94      119.70     46.07 o 
  -6  -5  10        1.19        2.60     25.44 o 
  -4  -5  10       20.27       23.24     18.22 o 
  -3  -5  10       44.67       44.60     19.92 o 
  -2  -5  10       34.34      102.19     24.25 o 
  -1  -5  10      217.40      179.93     43.93 o 
   0  -5  10       64.24       74.55     32.73 o 
   1  -5  10       76.21       55.22     36.98 o 
   2  -5  10       64.09       51.23     19.87 o 
   3  -5  10       15.18       11.90     18.66 o 
   4  -5  10       46.74       62.85     32.25 o 
   5  -5  10       10.84       22.92     59.57 o 
   6  -5  10       57.09       67.78     70.96 o 
   7  -5  10       12.70       73.42     29.44 o 
  -7  -4  10       89.92       25.34     30.80 o 
  -6  -4  10       17.19       21.68     26.91 o 
  -4  -4  10        7.78       45.14     19.38 o 
  -3  -4  10       68.69       85.37     30.03 o 
  -2  -4  10       23.58       27.62     40.79 o 
  -1  -4  10      313.62      269.78     34.53 o 
   0  -4  10        0.54      -17.56     12.83 o 
   1  -4  10        4.35       -8.09     25.63 o 
   2  -4  10      208.64      144.31     27.38 o 
   3  -4  10       37.19       44.36     20.60 o 
   4  -4  10       44.05       37.93     20.51 o 
   5  -4  10        0.68       55.44     20.44 o 
   6  -4  10       67.25       75.82     24.72 o 
   7  -4  10        6.52       55.29     25.19 o 
   8  -4  10       14.82       22.60     59.47 o 
  -8  -3  10        2.27       19.08     33.32 o 
  -7  -3  10       70.33      125.74     45.88 o 
  -4  -3  10        0.87       18.25     15.25 o 
  -3  -3  10       80.70      110.16     30.71 o 
  -2  -3  10      119.74      120.96     24.54 o 
  -1  -3  10      250.64      239.84     63.90 o 
   0  -3  10      138.86      149.22     45.75 o 
   1  -3  10        4.90       41.98     18.99 o 
   2  -3  10      411.89      421.79     65.93 o 
   3  -3  10      146.77      142.56     28.61 o 
   4  -3  10      157.22      147.63     26.63 o 
   5  -3  10       62.95       49.55     21.50 o 
   6  -3  10       33.46       92.01     33.34 o 
   7  -3  10        1.74       35.37     22.20 o 
   8  -3  10       13.46      -15.58     22.21 o 
  -8  -2  10       14.99        6.25     30.24 o 
  -5  -2  10      125.39      100.38     35.38 o 
  -4  -2  10        3.36       16.45     16.46 o 
  -3  -2  10      173.88      189.27     30.10 o 
  -2  -2  10      111.85       84.31     22.50 o 
  -1  -2  10       63.45       45.24     18.08 o 
   0  -2  10      208.61      162.56     28.15 o 
   1  -2  10       89.90      152.76     28.72 o 
   2  -2  10       97.00       70.45     20.85 o 
   3  -2  10       27.33       18.27     17.98 o 
   4  -2  10      134.46      133.22     30.49 o 
   5  -2  10        7.28       30.80     18.91 o 
   6  -2  10       94.87      128.82     32.48 o 
   7  -2  10        7.09       54.52     22.42 o 
   8  -2  10       41.65       22.43     41.93 o 
   9  -2  10        0.09        6.20     35.08 o 
  -6  -1  10        0.21       13.64     25.88 o 
  -5  -1  10       76.74       70.98     21.57 o 
  -4  -1  10       54.78       59.91     31.40 o 
  -3  -1  10      227.86      234.63     32.31 o 
  -2  -1  10      433.09      442.77     41.80 o 
  -1  -1  10        0.74       17.19     15.22 o 
   0  -1  10      512.52      464.88     40.91 o 
   1  -1  10      660.91      699.01     44.47 o 
   2  -1  10      397.12      396.71     39.86 o 
   3  -1  10       24.09       25.09     18.08 o 
   4  -1  10      119.32      105.23     19.23 o 
   5  -1  10        0.79       23.47     17.70 o 
   6  -1  10       42.60       61.31     20.39 o 
   7  -1  10        0.12        4.84     18.30 o 
   8  -1  10       27.25       33.63     29.45 o 
   9  -1  10        0.04       -2.33     30.02 o 
  -8   0  10       36.47      125.36     51.92 o 
  -7   0  10       46.97      107.06     44.04 o 
  -6   0  10       25.55       79.20     32.62 o 
  -5   0  10       88.05       86.87     23.51 o 
  -4   0  10       55.68       34.82     24.90 o 
  -3   0  10      211.38      220.04     31.76 o 
  -2   0  10      118.32      121.59     34.81 o 
  -1   0  10        1.56       18.17     17.73 o 
   0   0  10      148.17      194.61     28.79 o 
   1   0  10       30.61       79.96     21.19 o 
   2   0  10      709.52      663.96     85.84 o 
   3   0  10       27.05       20.79     18.35 o 
   4   0  10      405.72      466.68     31.32 o 
   5   0  10        4.37       21.44     13.30 o 
   6   0  10       18.63       -2.26     15.84 o 
   7   0  10       43.82       30.95     20.67 o 
   8   0  10       26.36       54.36     20.64 o 
   9   0  10        3.24       41.85     32.78 o 
  10   0  10        9.95       40.79     39.63 o 
  -8   1  10       19.96       55.44     37.92 o 
  -7   1  10       74.62       92.82     36.41 o 
  -6   1  10      136.94      102.60     34.65 o 
  -5   1  10       67.37       96.25     23.55 o 
  -4   1  10      129.17      126.25     33.86 o 
  -3   1  10       27.34       43.24     18.95 o 
  -2   1  10      310.76      351.89     38.26 o 
  -1   1  10      277.87      256.11     32.85 o 
   0   1  10      766.79      754.34     71.99 o 
   1   1  10       80.02      123.78     48.41 o 
   2   1  10      313.69      326.33     35.90 o 
   3   1  10       40.08       84.51     22.04 o 
   4   1  10      214.20      197.84     31.37 o 
   5   1  10        1.35        2.19     12.65 o 
   6   1  10        4.10       -2.37     13.72 o 
   7   1  10       58.02       80.21     22.90 o 
   8   1  10       31.47       61.83     38.61 o 
   9   1  10       27.79       75.71     30.64 o 
  10   1  10        8.00      -28.37     33.62 o 
  -8   2  10        7.40       43.34     40.22 o 
  -7   2  10       92.86      163.36     51.16 o 
  -6   2  10      210.78      193.13     32.24 o 
  -5   2  10       95.98       85.10     24.43 o 
  -4   2  10       28.66       38.34     17.96 o 
  -3   2  10        3.52       -1.42     14.43 o 
  -2   2  10      170.60      170.02     28.57 o 
  -1   2  10        2.55       -3.25     13.47 o 
   0   2  10      337.29      291.49     34.02 o 
   1   2  10       32.72       60.82     18.60 o 
   2   2  10      245.67      285.35     37.15 o 
   3   2  10      331.76      352.35     38.33 o 
   4   2  10      774.92      728.88     43.26 o 
   5   2  10      135.00      143.66     29.28 o 
   6   2  10      136.15      166.81     21.93 o 
   7   2  10        0.27       11.08     12.54 o 
   8   2  10       22.26       54.83     19.05 o 
  10   2  10        4.90       13.18     25.77 o 
  -7   3  10       47.54       24.20     34.68 o 
  -6   3  10      283.92      303.21     40.69 o 
  -5   3  10      109.52      129.35     26.63 o 
  -4   3  10       87.93       44.67     19.79 o 
  -3   3  10       46.57       49.96     19.59 o 
  -2   3  10      419.98      360.77     39.10 o 
  -1   3  10       18.68       37.48     18.96 o 
   0   3  10      193.21      210.00     30.53 o 
   1   3  10       56.73       52.05     18.06 o 
   2   3  10      259.39      285.57     34.83 o 
   3   3  10       19.88       21.74     16.78 o 
   4   3  10      280.13      265.85     34.51 o 
   5   3  10       42.94       72.19     22.30 o 
   6   3  10       53.30       58.60     21.35 o 
   7   3  10       90.79      107.37     29.19 o 
   8   3  10        4.67       30.79     27.66 o 
   9   3  10       14.14       43.29     17.40 o 
  10   3  10        7.73       42.74     25.69 o 
  11   3  10       16.21       27.75     26.72 o 
  -7   4  10       21.18       10.94     36.87 o 
  -6   4  10      148.99      112.11     28.85 o 
  -5   4  10      114.01       63.86     23.27 o 
  -4   4  10       49.03       80.96     57.95 o 
  -3   4  10       39.33       25.48     36.75 o 
  -2   4  10      154.20      125.92     24.68 o 
  -1   4  10        1.36      -15.80     13.68 o 
   0   4  10      565.77      477.96     40.83 o 
   1   4  10      317.00      359.29     37.58 o 
   2   4  10      567.04      605.19     44.72 o 
   3   4  10       30.34        8.88     15.40 o 
   4   4  10      382.91      400.04     39.08 o 
   5   4  10        2.79        1.54     15.80 o 
   6   4  10       76.14      120.61     25.41 o 
   7   4  10      242.06      174.73     21.85 o 
   8   4  10       45.98       45.02     20.34 o 
   9   4  10        0.42        7.42     15.55 o 
  10   4  10        2.55       16.59     17.57 o 
  11   4  10       13.47       93.98     37.76 o 
  -7   5  10        4.27        4.70     23.98 o 
  -6   5  10       72.90      113.34     30.39 o 
  -5   5  10       84.27       49.73     22.17 o 
  -4   5  10      173.65      232.77     60.68 o 
  -3   5  10       11.71       -5.78     15.26 o 
  -2   5  10      171.96      145.59     39.67 o 
  -1   5  10       79.61       79.83     46.07 o 
   0   5  10      359.82      431.43     43.61 o 
   1   5  10      103.46      123.07     48.97 o 
   2   5  10       47.99       25.58     17.12 o 
   3   5  10       76.15       54.78     19.39 o 
   4   5  10      332.92      335.54     36.87 o 
   5   5  10       26.82       58.13     20.43 o 
   6   5  10        5.83       -4.39     18.72 o 
   7   5  10       81.10       91.85     22.12 o 
   8   5  10       45.77       30.66     31.49 o 
   9   5  10       14.64       27.78     28.07 o 
  10   5  10        0.07       -2.45     18.12 o 
  11   5  10        5.96       25.08     20.44 o 
  -6   6  10       14.65        6.49     22.83 o 
  -5   6  10        5.67       57.90     29.59 o 
  -4   6  10      116.47       99.41     23.62 o 
  -3   6  10       13.60       11.45     18.23 o 
  -2   6  10      180.03      192.61     31.77 o 
  -1   6  10      168.28      175.72     28.67 o 
   0   6  10      363.63      352.76     41.61 o 
   1   6  10      226.21      206.71     31.51 o 
   2   6  10      737.58      712.59     49.31 o 
   3   6  10       83.92      115.06     24.53 o 
   4   6  10      273.52      298.55     35.33 o 
   5   6  10        1.58       14.24     16.28 o 
   6   6  10       27.25        3.97     15.56 o 
   7   6  10        3.66        4.33     20.22 o 
   8   6  10       10.64       18.35     17.12 o 
   9   6  10       46.34       50.95     28.90 o 
  10   6  10        2.82       16.20     18.72 o 
  11   6  10        2.72        0.06     18.53 o 
  -6   7  10       10.37       10.96     23.19 o 
  -5   7  10        0.07       26.03     22.14 o 
  -4   7  10      113.98      120.38     27.98 o 
  -3   7  10        4.53       37.14     18.43 o 
  -2   7  10       91.40      110.91     26.30 o 
  -1   7  10       79.91       95.41     32.36 o 
   0   7  10       50.23       48.72     20.03 o 
   1   7  10      222.79      182.18     29.71 o 
   2   7  10      599.07      468.49     42.47 o 
   3   7  10      218.69      194.71     30.71 o 
   4   7  10        3.02        5.95     21.97 o 
   5   7  10        6.32        5.51     29.90 o 
   6   7  10       53.20       86.98     22.74 o 
   7   7  10       30.71       46.50     30.67 o 
   8   7  10        0.60        9.37     20.87 o 
   9   7  10       35.36       18.45     22.25 o 
  10   7  10        4.19       11.61     27.19 o 
  11   7  10        5.71       34.28     21.12 o 
  -6   8  10        3.78       24.36     33.21 o 
  -5   8  10       15.77       28.36     22.29 o 
  -4   8  10       59.40       33.75     23.44 o 
  -3   8  10       35.10       77.84     24.43 o 
  -2   8  10      147.11      134.76     33.54 o 
  -1   8  10       65.96       80.47     22.85 o 
   0   8  10      191.95      178.25     30.13 o 
   1   8  10      318.20      334.73     39.71 o 
   2   8  10      234.92      280.89     41.28 o 
   3   8  10      241.65      244.66     34.40 o 
   4   8  10       76.51       47.52     20.94 o 
   5   8  10        1.09       27.24     17.39 o 
   6   8  10       47.97       75.33     36.52 o 
   7   8  10       53.70       77.58     33.48 o 
   8   8  10        0.11       22.71     25.34 o 
   9   8  10        1.00        2.98     20.33 o 
  10   8  10        9.16        8.49     18.42 o 
  11   8  10        5.92       36.19     22.65 o 
  -5   9  10        4.47      -16.30     30.13 o 
  -4   9  10       14.95       51.70     34.03 o 
  -3   9  10       12.92       39.61     43.22 o 
  -2   9  10       58.77       37.15     21.45 o 
  -1   9  10       60.39       96.57     25.52 o 
   0   9  10       56.44      103.34     43.74 o 
   1   9  10      259.79      321.60     40.57 o 
   2   9  10        0.20        6.16     16.59 o 
   3   9  10      215.27      221.41     33.37 o 
   4   9  10      106.26      192.77     38.52 o 
   5   9  10      136.27      181.11     54.14 o 
   6   9  10        1.57       20.22     22.95 o 
   7   9  10       18.74       27.20     24.66 o 
   8   9  10        0.92      -14.56     18.27 o 
   9   9  10        6.52       34.89     25.47 o 
  10   9  10       20.04       19.46     29.10 o 
  11   9  10        4.52       12.42     37.07 o 
  -4  10  10        6.35       16.92     32.32 o 
  -3  10  10       12.16       55.98     33.02 o 
  -2  10  10       74.60      103.84     26.51 o 
  -1  10  10      182.18      215.67     35.57 o 
   0  10  10       25.90       39.54     20.69 o 
   1  10  10       83.34      135.70     29.40 o 
   2  10  10       43.66      101.88     44.69 o 
   3  10  10      154.40      179.10     32.43 o 
   4  10  10       47.93       80.79     52.93 o 
   5  10  10      118.76      109.63     48.75 o 
   6  10  10        7.31       11.37     23.09 o 
   7  10  10       15.94       31.91     25.12 o 
   8  10  10        2.56        3.63     23.52 o 
   9  10  10       34.85       38.28     27.07 o 
  10  10  10        1.74       47.67     25.69 o 
  -3  11  10        5.30       -4.66     29.37 o 
  -2  11  10       17.93        7.88     32.43 o 
  -1  11  10      108.58      109.56     28.20 o 
   0  11  10        0.09       53.30     22.36 o 
   1  11  10       68.72       77.66     23.21 o 
   2  11  10        0.04        0.67     15.56 o 
   3  11  10      203.95      217.35     34.35 o 
   4  11  10        7.88        9.04     22.01 o 
   5  11  10      147.76      107.87     38.71 o 
   6  11  10        0.03       30.37     23.71 o 
   7  11  10       71.66       40.06     26.50 o 
   8  11  10       12.43       -0.81     22.90 o 
   9  11  10        4.22        8.04     24.71 o 
  10  11  10        0.08      -15.43     20.76 o 
  -2  12  10        5.85       44.99     38.60 o 
  -1  12  10       31.42       22.44     30.67 o 
   0  12  10       14.36       37.19     20.73 o 
   1  12  10       69.17       80.56     24.61 o 
   2  12  10        9.63       29.38     19.95 o 
   3  12  10       77.81       36.85     20.57 o 
   4  12  10        8.39        4.16     17.55 o 
   5  12  10      123.17       95.55     38.98 o 
   6  12  10        1.05       -5.47     24.47 o 
   7  12  10       40.99       45.45     30.24 o 
   8  12  10       10.46        0.46     26.55 o 
   9  12  10        2.07      -14.45     28.64 o 
  -1  13  10       19.08       24.31     37.06 o 
   0  13  10        0.74       30.45     31.56 o 
   1  13  10       58.92       94.82     37.68 o 
   2  13  10        0.80        9.46     22.16 o 
   3  13  10       54.48       50.27     23.66 o 
   4  13  10        0.85       31.36     20.66 o 
   5  13  10       96.34       62.69     32.94 o 
   6  13  10       28.14       51.92     29.59 o 
   7  13  10       10.05       -6.50     25.80 o 
   8  13  10        0.16       41.55     29.91 o 
   9  13  10       13.99       15.32     32.13 o 
   0  14  10        0.04       -5.68     35.19 o 
   1  14  10       17.90       -7.80     32.00 o 
   2  14  10        0.21       57.66     31.05 o 
   3  14  10       50.30       56.29     24.52 o 
   4  14  10        5.70       28.58     30.80 o 
   5  14  10       27.07       86.68     36.25 o 
   6  14  10        5.24       71.76     35.38 o 
   7  14  10       12.04       44.72     36.38 o 
   8  14  10        3.83        0.57     28.91 o 
   2  15  10        0.68      -19.22     32.43 o 
   3  15  10       30.56       59.04     36.16 o 
   5  15  10        2.93       51.95     34.22 o 
   6  15  10        0.12       -0.76     33.92 o 
  -2  -8  11       84.57       35.05     34.81 o 
  -1  -8  11        0.17       18.60     29.53 o 
   0  -8  11       36.16       67.32     33.24 o 
   1  -8  11        2.94       20.41     34.08 o 
   2  -8  11       75.43       12.83     34.97 o 
  -3  -7  11       18.02       74.12     33.81 o 
  -2  -7  11       97.39       93.98     37.00 o 
  -1  -7  11        0.10      -11.78     27.18 o 
   0  -7  11       49.09       62.37     33.08 o 
   1  -7  11        2.67      -24.09     27.04 o 
   2  -7  11       31.03       38.68     35.92 o 
   3  -7  11        0.23       -4.30     28.80 o 
   4  -7  11        7.14       72.48     29.73 o 
  -5  -6  11       16.89       47.72     25.80 o 
  -4  -6  11      169.74      103.76     39.85 o 
  -3  -6  11       42.27       64.02     34.38 o 
  -2  -6  11       28.61       26.15     30.94 o 
  -1  -6  11       39.52       63.94     32.56 o 
   0  -6  11      180.78      155.38     44.15 o 
   1  -6  11       10.33       35.49     29.80 o 
   2  -6  11       31.11       50.70     34.13 o 
   3  -6  11       17.32       52.41     36.08 o 
   4  -6  11       16.06       26.74     32.17 o 
   5  -6  11       12.00      -10.13     24.80 o 
  -6  -5  11       33.24       57.12     34.05 o 
  -5  -5  11        7.76       56.01     26.07 o 
  -4  -5  11      203.23      199.20     49.86 o 
  -3  -5  11       34.06       42.13     19.41 o 
  -2  -5  11       21.31       45.25     22.29 o 
  -1  -5  11       43.74       -4.39     27.31 o 
   0  -5  11      198.32      174.14     45.10 o 
   1  -5  11        3.84       39.52     32.08 o 
   2  -5  11        5.10      -25.58     26.69 o 
   3  -5  11       12.11       24.93     32.81 o 
   4  -5  11        0.18       16.97     20.03 o 
   5  -5  11       46.91       50.80     24.04 o 
   6  -5  11       11.79        6.24     23.32 o 
  -6  -4  11       30.14       90.98     38.68 o 
  -5  -4  11        1.53       22.39     25.88 o 
  -4  -4  11      120.89      149.30     28.21 o 
  -3  -4  11       11.77       37.29     20.45 o 
  -2  -4  11      149.93      133.55     27.53 o 
  -1  -4  11       20.79       13.47     17.20 o 
   0  -4  11      114.21      131.50     40.09 o 
   1  -4  11      122.96      126.68     42.07 o 
   2  -4  11       27.79        1.84     28.34 o 
   3  -4  11       35.46       75.55     36.43 o 
   4  -4  11        9.93       36.49     31.35 o 
   5  -4  11       54.72       94.53     32.13 o 
   6  -4  11       10.28       56.01     23.86 o 
   7  -4  11       22.09       49.82     25.77 o 
  -7  -3  11        0.57       21.71     29.45 o 
  -6  -3  11       38.49       77.39     38.03 o 
  -5  -3  11        6.02        9.01     21.38 o 
  -4  -3  11       60.65       31.57     18.89 o 
  -3  -3  11       23.76       20.59     18.00 o 
  -2  -3  11      147.47      155.56     27.80 o 
  -1  -3  11       12.72       21.57     18.19 o 
   0  -3  11        5.72       14.28     17.00 o 
   1  -3  11      152.03      138.92     40.31 o 
   2  -3  11       12.84       34.05     27.53 o 
   3  -3  11      113.35      102.62     37.08 o 
   4  -3  11        6.44       80.04     36.46 o 
   5  -3  11       90.85       73.71     48.14 o 
   6  -3  11        1.07       48.40     21.89 o 
   7  -3  11       26.76       57.81     27.97 o 
   8  -3  11        1.21       30.86     27.64 o 
  -7  -2  11        4.29        5.36     25.82 o 
  -6  -2  11       22.24       87.49     38.90 o 
  -5  -2  11        0.32        8.53     23.63 o 
  -4  -2  11       91.68      125.52     25.70 o 
  -3  -2  11       66.18      121.98     26.75 o 
  -2  -2  11      126.52      128.35     28.56 o 
  -1  -2  11      131.83       92.31     24.12 o 
   0  -2  11       53.22       77.63     22.86 o 
   1  -2  11      138.71      177.67     30.33 o 
   2  -2  11       55.63      122.41     38.53 o 
   3  -2  11      205.65      169.97     43.50 o 
   4  -2  11       37.10       48.10     31.43 o 
   5  -2  11       73.47       50.94     33.11 o 
   6  -2  11        0.11        7.63     24.90 o 
   7  -2  11       22.61        7.06     21.27 o 
   8  -2  11        0.21      -17.03     34.43 o 
  -7  -1  11        1.58       46.86     31.26 o 
  -6  -1  11       18.52       -5.79     24.31 o 
  -5  -1  11        3.07        6.57     19.87 o 
  -3  -1  11      106.52      133.80     29.87 o 
  -2  -1  11       42.34       34.50     18.88 o 
  -1  -1  11       33.13       48.73     29.95 o 
   0  -1  11       37.06       42.72     19.40 o 
   1  -1  11       79.09       72.80     29.98 o 
   2  -1  11        1.28        3.54     20.75 o 
   3  -1  11      400.87      380.33     41.69 o 
   4  -1  11        7.86       34.05     30.97 o 
   5  -1  11       48.22       -6.06     29.64 o 
   6  -1  11        8.06       71.14     32.54 o 
   7  -1  11       89.99       95.87     47.11 o 
   8  -1  11        0.02      -24.40     21.13 o 
   9  -1  11       11.96       -4.68     30.83 o 
  -7   0  11        3.49       10.72     34.40 o 
  -6   0  11       55.00      110.66     42.69 o 
  -5   0  11       22.57       55.38     45.39 o 
  -4   0  11       67.62       62.20     22.33 o 
  -3   0  11      275.26      245.09     34.91 o 
  -2   0  11      150.30      146.42     28.42 o 
  -1   0  11       51.42       41.83     18.14 o 
   0   0  11      109.97       92.99     24.07 o 
   1   0  11       36.62       45.35     21.41 o 
   2   0  11       52.17       81.53     22.84 o 
   3   0  11      412.97      375.87     41.35 o 
   4   0  11        7.21       21.37     18.45 o 
   5   0  11       11.38       45.29     32.40 o 
   6   0  11       33.58       69.59     33.40 o 
   7   0  11       29.14       41.48     20.01 o 
   8   0  11        0.89       37.24     34.51 o 
   9   0  11        6.82       86.70     38.30 o 
  -7   1  11        2.12       53.11     46.78 o 
  -6   1  11       95.12       90.36     36.11 o 
  -5   1  11       58.86       68.26     23.70 o 
  -4   1  11       16.51        9.87     16.49 o 
  -3   1  11      124.49      114.54     25.33 o 
  -2   1  11      169.37      152.51     28.03 o 
  -1   1  11       98.43      111.70     24.92 o 
   0   1  11       13.73       27.29     17.68 o 
   1   1  11       21.17       23.22     19.09 o 
   2   1  11        1.76       17.22     16.89 o 
   3   1  11      109.77       95.13     28.03 o 
   4   1  11       40.39       31.03     19.82 o 
   5   1  11      234.41      239.90     34.76 o 
   6   1  11       18.14       22.87     18.30 o 
   7   1  11       24.32       98.59     38.36 o 
   8   1  11       30.08       25.24     19.55 o 
   9   1  11        4.47       22.60     31.10 o 
  10   1  11        8.53      -32.16     35.54 o 
  -7   2  11        2.88       20.95     39.28 o 
  -6   2  11       75.66      121.14     33.39 o 
  -5   2  11      184.37      196.66     51.43 o 
  -4   2  11       64.40       66.76     22.38 o 
  -3   2  11      101.78       88.08     24.37 o 
  -2   2  11      148.32      132.89     25.89 o 
  -1   2  11      234.08      206.49     31.83 o 
   0   2  11      209.65      259.74     34.43 o 
   1   2  11      137.53      129.80     27.15 o 
   2   2  11      409.74      434.10     54.12 o 
   3   2  11      381.86      385.53     61.84 o 
   4   2  11      549.73      591.71     49.21 o 
   5   2  11      224.04      186.58     52.31 o 
   6   2  11        2.78       16.22     16.67 o 
   7   2  11       15.26       15.35     17.56 o 
  10   2  11       13.97       33.89     28.50 o 
  -7   3  11        3.01       90.98     48.72 o 
  -6   3  11       24.35        4.20     21.43 o 
  -5   3  11      169.52      103.87     26.85 o 
  -4   3  11      101.74       80.92     24.62 o 
  -3   3  11       58.49       78.97     21.90 o 
  -2   3  11        6.84       -6.10     13.97 o 
  -1   3  11      131.74      120.77     25.43 o 
   0   3  11        9.27       26.47     15.96 o 
   1   3  11      620.77      642.35     49.37 o 
   2   3  11      216.08      149.37     28.65 o 
   3   3  11      147.79      153.35     29.07 o 
   4   3  11      373.41      322.87     39.62 o 
   5   3  11      294.88      319.03     40.12 o 
   6   3  11       28.54       29.88     19.70 o 
   7   3  11        1.80       21.29     18.36 o 
   8   3  11       31.50       44.04     28.61 o 
   9   3  11       22.22       64.86     25.69 o 
  10   3  11       17.42       15.35     26.53 o 
  -7   4  11        7.57       27.04     43.04 o 
  -6   4  11        6.11        8.91     29.71 o 
  -5   4  11      160.33      154.79     31.83 o 
  -4   4  11       62.54       91.43     24.47 o 
  -3   4  11      124.41      132.69     26.91 o 
  -2   4  11      123.54      140.54     27.55 o 
  -1   4  11      240.64      307.31     38.00 o 
   0   4  11       34.79       35.31     16.67 o 
   1   4  11      106.00      100.53     36.52 o 
   2   4  11        0.80      -11.06     13.70 o 
   3   4  11       59.61       35.83     29.22 o 
   4   4  11        2.70       18.96     18.43 o 
   5   4  11       13.30       15.44     17.68 o 
   6   4  11      200.12      237.90     35.18 o 
   7   4  11        0.40       10.58     17.30 o 
   8   4  11       63.13       67.75     32.16 o 
   9   4  11       21.68       21.49     24.01 o 
  10   4  11       15.45        6.85     27.01 o 
  -6   5  11        0.59       30.93     24.86 o 
  -5   5  11       81.79      107.64     29.36 o 
  -4   5  11        3.28       22.61     19.62 o 
  -3   5  11       90.67      126.60     26.71 o 
  -2   5  11        0.82       -3.07     15.76 o 
  -1   5  11      548.27      492.24     46.36 o 
   0   5  11        2.59       -8.36     15.22 o 
   1   5  11      162.38      118.24     25.62 o 
   2   5  11      135.89      156.36     29.48 o 
   3   5  11      192.02      217.61     33.05 o 
   4   5  11        5.40        7.42     15.72 o 
   5   5  11        2.78      -21.93     14.62 o 
   6   5  11       44.35       51.99     20.79 o 
   7   5  11       23.90       43.82     29.91 o 
   8   5  11       55.14       45.99     28.72 o 
   9   5  11        5.68       -2.90     21.71 o 
  10   5  11       11.03       66.64     31.70 o 
  -6   6  11        0.03       -9.32     43.01 o 
  -5   6  11       52.78       39.38     53.23 o 
  -4   6  11       18.57       25.31     19.40 o 
  -3   6  11      129.10      129.17     27.77 o 
  -2   6  11        8.48      -21.83     14.56 o 
  -1   6  11      206.51      254.38     35.37 o 
   0   6  11       10.68        2.27     26.53 o 
   1   6  11       86.98       78.69     23.28 o 
   2   6  11       29.67       39.57     27.35 o 
   3   6  11       62.79       74.03     22.96 o 
   4   6  11      248.03      254.80     36.03 o 
   5   6  11       35.81       43.42     20.91 o 
   6   6  11       31.77       22.74     19.28 o 
   7   6  11       51.77       24.85     26.18 o 
   8   6  11       59.04       61.99     32.86 o 
   9   6  11        0.26        5.82     24.52 o 
  10   6  11        8.66       -3.84     23.23 o 
  -5   7  11       19.45       70.83     25.99 o 
  -4   7  11        0.90        4.18     19.34 o 
  -3   7  11      200.02      178.40     33.22 o 
  -2   7  11       60.71      104.93     30.86 o 
  -1   7  11      158.77      143.76     29.08 o 
   0   7  11       10.30      -12.94     17.28 o 
   1   7  11      548.38      605.06     50.29 o 
   2   7  11       72.27       68.55     43.41 o 
   3   7  11       70.22       73.76     24.04 o 
   4   7  11       30.83       41.42     16.66 o 
   5   7  11        5.78       -9.86     16.21 o 
   6   7  11       28.39       38.42     18.20 o 
   7   7  11        2.34       23.60     27.94 o 
   8   7  11       56.61       45.67     30.02 o 
   9   7  11        0.01       44.39     29.02 o 
  10   7  11        8.91       -9.53     24.42 o 
  -5   8  11       13.02       10.48     49.70 o 
  -4   8  11        5.32       34.60     22.67 o 
  -3   8  11      100.42       60.06     54.71 o 
  -2   8  11        4.80       -5.01     27.88 o 
  -1   8  11       66.72       84.13     22.12 o 
   0   8  11       21.59       18.57     18.24 o 
   1   8  11      116.01      134.11     27.14 o 
   2   8  11      232.64      224.52     33.15 o 
   3   8  11       22.89       38.23     28.03 o 
   4   8  11       12.41       30.09     18.05 o 
   5   8  11       24.16       20.51     17.08 o 
   6   8  11      112.37      130.99     42.04 o 
   7   8  11       19.14       54.84     36.19 o 
   8   8  11       91.51       62.29     34.78 o 
   9   8  11        5.82       15.48     24.20 o 
  10   8  11        5.93       -2.08     22.52 o 
  -4   9  11       17.24       60.04     28.29 o 
  -3   9  11       47.82       51.51     23.72 o 
  -2   9  11       21.98        7.83     20.28 o 
  -1   9  11      254.85      278.28     40.31 o 
   0   9  11       68.58       38.07     19.27 o 
   1   9  11       54.28       86.36     24.83 o 
   2   9  11        2.21        3.25     17.60 o 
   3   9  11       57.05       45.72     23.73 o 
   4   9  11       71.09       76.44     23.28 o 
   5   9  11        3.99      -12.19     20.07 o 
   6   9  11       62.44       17.84     28.67 o 
   7   9  11        3.36       38.60     28.48 o 
   8   9  11       52.87       71.68     32.97 o 
   9   9  11        2.51       12.61     28.15 o 
  10   9  11        7.53       52.76     28.64 o 
  -4  10  11        1.77      -35.00     28.42 o 
  -3  10  11       10.95       10.63     20.63 o 
  -2  10  11       16.69       17.69     20.35 o 
  -1  10  11       48.70       51.89     28.61 o 
   0  10  11      146.73      153.29     30.79 o 
   1  10  11       15.05        6.11     15.07 o 
   2  10  11        0.71        7.05     16.14 o 
   3  10  11       26.92       29.18     18.33 o 
   4  10  11      181.95      227.70     40.17 o 
   5  10  11        0.02        3.65     16.24 o 
   6  10  11       30.20      100.43     38.76 o 
   7  10  11        0.03        2.87     23.85 o 
   8  10  11       30.00       39.82     28.37 o 
   9  10  11       40.95      113.31     42.61 o 
  10  10  11       33.38       34.73     27.56 o 
  -3  11  11       19.74       66.70     39.87 o 
  -2  11  11        7.99       31.89     37.25 o 
  -1  11  11        9.86       13.89     21.48 o 
   0  11  11       68.83       83.48     42.62 o 
   1  11  11       33.79       36.74     22.41 o 
   2  11  11        7.31       -5.66     16.06 o 
   3  11  11        3.78       23.98     18.40 o 
   4  11  11       23.63       39.64     22.31 o 
   5  11  11        0.30       10.07     26.72 o 
   6  11  11       79.72       76.52     36.06 o 
   7  11  11       14.34       61.26     29.42 o 
   8  11  11        5.32       22.58     25.58 o 
   9  11  11       12.58       20.73     31.97 o 
  -2  12  11       10.34       45.88     43.39 o 
  -1  12  11        0.19        0.79     32.19 o 
   0  12  11       36.15       -4.66     22.36 o 
   1  12  11        5.15       12.10     20.77 o 
   2  12  11       46.72       37.40     21.18 o 
   3  12  11        1.81       36.81     20.93 o 
   4  12  11       18.32       27.30     20.62 o 
   5  12  11        5.19       31.83     29.32 o 
   6  12  11      102.01      164.72     47.13 o 
   7  12  11       22.28       33.84     28.88 o 
   8  12  11        0.16      -22.77     26.93 o 
   9  12  11        0.45       46.53     40.90 o 
  -1  13  11        0.31       26.28     39.47 o 
   0  13  11        7.89      -25.01     37.44 o 
   1  13  11        0.23        5.63     22.73 o 
   2  13  11       16.89       45.47     23.24 o 
   3  13  11        0.27       -1.85     34.24 o 
   4  13  11       49.72       67.07     25.43 o 
   5  13  11        8.56       71.84     34.54 o 
   6  13  11        5.51        8.15     26.77 o 
   7  13  11        6.84       21.36     30.02 o 
   8  13  11       13.19       14.75     30.83 o 
   1  14  11        0.04      -23.33     36.11 o 
   2  14  11       24.39       37.08     35.84 o 
   3  14  11        0.08       23.14     22.75 o 
   4  14  11       41.52      104.84     43.69 o 
   5  14  11       15.47       23.31     30.89 o 
   6  14  11        0.15       27.69     31.35 o 
   7  14  11        2.17       23.20     34.51 o 
  -2  -7  12        0.05       30.02     32.81 o 
  -1  -7  12       73.19       43.12     35.95 o 
   0  -7  12        5.94       67.13     35.57 o 
   1  -7  12       46.79       33.51     35.51 o 
   2  -7  12        0.96       42.17     36.43 o 
  -3  -6  12       53.06      113.64     36.68 o 
  -2  -6  12        3.75        9.01     27.77 o 
  -1  -6  12       76.30       44.29     30.29 o 
   0  -6  12        6.85       26.26     31.02 o 
   1  -6  12       29.59       36.41     31.91 o 
   2  -6  12       12.12       49.75     33.86 o 
   3  -6  12        9.02       -2.95     29.97 o 
   4  -6  12        2.94        2.90     41.01 o 
  -5  -5  12       62.75       55.41     33.27 o 
  -4  -5  12        0.01        7.28     27.15 o 
  -3  -5  12       28.92       24.64     23.16 o 
  -2  -5  12        7.04       29.15     29.05 o 
  -1  -5  12       98.79      142.71     44.34 o 
   0  -5  12       34.67       80.69     34.76 o 
   1  -5  12      141.15      159.19     47.59 o 
   2  -5  12       10.16      -24.17     27.31 o 
   3  -5  12       13.44        7.28     33.51 o 
   4  -5  12        7.50       70.79     42.42 o 
   5  -5  12        8.25        2.41     39.03 o 
  -5  -4  12       68.52       29.78     31.29 o 
  -4  -4  12        2.98        4.54     18.23 o 
  -3  -4  12       25.17       34.85     20.15 o 
  -2  -4  12        1.80       10.59     18.56 o 
  -1  -4  12       20.78        1.43     28.77 o 
   0  -4  12       65.92       79.83     34.95 o 
   1  -4  12       59.30       38.33     33.21 o 
   2  -4  12       24.63       59.44     34.30 o 
   3  -4  12       10.14       42.66     29.69 o 
   4  -4  12       26.91       79.94     37.63 o 
   5  -4  12        0.07       27.31     35.68 o 
   6  -4  12       40.62      133.15     49.21 o 
  -6  -3  12        0.09       75.41     34.51 o 
  -5  -3  12       44.69       27.07     28.42 o 
  -4  -3  12        4.16       27.69     20.27 o 
  -3  -3  12      102.34      145.82     28.05 o 
  -2  -3  12        2.20       23.02     34.77 o 
  -1  -3  12       14.49       12.75     22.25 o 
   0  -3  12       50.66       19.91     18.54 o 
   1  -3  12       32.84       64.78     34.65 o 
   2  -3  12      113.74      128.55     44.18 o 
   3  -3  12       57.30       91.47     39.01 o 
   4  -3  12       49.35       42.17     33.57 o 
   5  -3  12        2.16       49.97     33.65 o 
   6  -3  12       22.59       52.62     38.79 o 
   7  -3  12        3.45       34.92     43.34 o 
  -6  -2  12        1.08       27.61     30.43 o 
  -5  -2  12       20.38       33.16     32.78 o 
  -4  -2  12        6.48       20.60     19.50 o 
  -3  -2  12       80.94       43.37     18.21 o 
  -2  -2  12       14.34        5.74     17.30 o 
  -1  -2  12       10.09       39.75     19.08 o 
   0  -2  12       27.59       30.48     18.42 o 
   1  -2  12        0.60       15.80     29.41 o 
   2  -2  12      217.53      113.18     38.79 o 
   3  -2  12       14.30       34.78     29.53 o 
   4  -2  12      195.15      249.28     54.57 o 
   5  -2  12       12.00       49.81     30.64 o 
   6  -2  12       17.59       45.99     32.16 o 
   7  -2  12        1.07       32.19     37.03 o 
   8  -2  12       13.18       14.40     41.04 o 
  -6  -1  12        0.28       14.40     28.50 o 
  -5  -1  12       28.79       24.65     19.09 o 
  -4  -1  12       29.34       27.41     17.24 o 
  -3  -1  12       66.41       87.76     24.25 o 
  -2  -1  12       91.82       61.78     52.09 o 
  -1  -1  12       13.73       48.88     19.36 o 
   0  -1  12       13.46       22.92     17.97 o 
   1  -1  12       13.61        8.58     16.43 o 
   2  -1  12      142.83      142.59     32.40 o 
   3  -1  12        3.64       27.18     20.36 o 
   4  -1  12      122.14      113.99     37.52 o 
   5  -1  12       21.58       76.63     37.76 o 
   6  -1  12       15.59       -0.84     29.18 o 
   7  -1  12       10.12       38.79     29.99 o 
   8  -1  12       29.97       69.76     38.60 o 
  -6   0  12        0.24        9.56     30.26 o 
  -5   0  12       27.83        8.46     40.91 o 
  -4   0  12       30.13       69.34     30.03 o 
  -3   0  12        1.74       15.18     17.68 o 
  -2   0  12      200.53      186.04     30.90 o 
  -1   0  12       52.01       49.74     23.13 o 
   0   0  12        4.07        3.38     20.32 o 
   1   0  12       68.59       97.25     25.99 o 
   2   0  12      324.87      303.24     39.17 o 
   3   0  12        0.50      -18.86     16.02 o 
   4   0  12      202.00      206.95     33.51 o 
   5   0  12        0.19       99.29     37.22 o 
   6   0  12       29.79       45.77     32.89 o 
   7   0  12        1.74       -2.84     27.94 o 
   8   0  12       36.16       96.83     37.46 o 
  -6   1  12       19.37       48.21     39.66 o 
  -5   1  12       45.77      100.35     24.99 o 
  -4   1  12       21.55        2.14     15.08 o 
  -3   1  12        7.56       16.75     17.24 o 
  -2   1  12      249.84      203.42     34.15 o 
  -1   1  12      169.67      130.72     36.02 o 
   0   1  12       14.12       35.70     19.28 o 
   1   1  12      129.83      108.91     26.94 o 
   2   1  12      227.58      151.88     30.21 o 
   3   1  12       78.05       68.72     24.04 o 
   4   1  12       76.43       50.01     21.43 o 
   5   1  12        7.03       33.46     21.27 o 
   6   1  12        7.88      -24.88     24.61 o 
   7   1  12       17.61       94.23     34.38 o 
   8   1  12        8.05       57.87     32.92 o 
  -6   2  12       35.53       55.92     46.59 o 
  -5   2  12       21.98       25.75     23.56 o 
  -4   2  12       25.64       45.83     20.51 o 
  -3   2  12        3.89        6.97     17.84 o 
  -2   2  12      147.91      140.32     26.31 o 
  -1   2  12       19.88        3.94     17.42 o 
   0   2  12      267.35      244.98     36.01 o 
   1   2  12       57.65       37.58     20.67 o 
   2   2  12      200.96      195.85     33.54 o 
   3   2  12        6.20       13.08     17.50 o 
   4   2  12       38.96       73.29     25.28 o 
   5   2  12       34.18       10.27     19.42 o 
   6   2  12      139.54      128.15     29.57 o 
   7   2  12        4.60       14.37     26.83 o 
  -6   3  12       24.73       -5.38     22.20 o 
  -5   3  12       14.18       41.32     42.78 o 
  -4   3  12       93.54      122.96     45.98 o 
  -3   3  12       49.51       86.49     25.49 o 
  -2   3  12       39.39       23.60     31.54 o 
  -1   3  12       12.17        9.12     15.63 o 
   0   3  12      231.82      277.63     37.37 o 
   1   3  12        4.63       29.74     36.16 o 
   2   3  12       69.29       89.30     24.55 o 
   3   3  12      105.89      192.15     33.76 o 
   4   3  12        2.84        4.80     19.08 o 
   5   3  12      119.57      180.06     40.08 o 
   6   3  12      105.92      120.75     48.52 o 
   7   3  12        0.35       27.87     18.87 o 
   8   3  12        1.58        6.88     23.87 o 
  -6   4  12        9.35       31.98     26.76 o 
  -5   4  12        1.51       -7.85     21.28 o 
  -4   4  12      113.97       96.28     29.32 o 
  -3   4  12       25.08       34.33     19.73 o 
  -2   4  12       43.87       34.84     17.53 o 
  -1   4  12        0.03       13.74     24.27 o 
   0   4  12      195.81      192.25     40.68 o 
   1   4  12      121.29      111.91     26.16 o 
   2   4  12      306.56      289.29     94.97 o 
   3   4  12       29.18       29.15     19.65 o 
   4   4  12      134.34      139.50     41.63 o 
   5   4  12       83.42       74.42     26.06 o 
   6   4  12       41.16       39.61     21.17 o 
   7   4  12        8.99       16.73     22.74 o 
   8   4  12        1.50       44.34     26.93 o 
   9   4  12       14.13       31.16     28.02 o 
  -5   5  12        2.53        9.61     23.97 o 
  -4   5  12       75.54       78.87     25.63 o 
  -3   5  12       13.18       65.36     21.35 o 
  -2   5  12       68.68      113.81     26.85 o 
  -1   5  12       39.07       60.71     20.71 o 
   0   5  12       32.21       38.02     20.42 o 
   1   5  12       57.11       41.40     18.22 o 
   2   5  12       65.42       84.71     24.82 o 
   3   5  12      120.40      107.80     25.94 o 
   4   5  12       10.11       27.45     19.49 o 
   5   5  12      197.40      195.84     34.28 o 
   6   5  12       60.16      105.71     26.45 o 
   7   5  12       56.54       88.68     25.37 o 
   8   5  12       15.27       65.99     36.06 o 
   9   5  12       10.18        8.66     29.32 o 
  10   5  12        0.12        0.05     25.28 o 
  -5   6  12        0.10        6.59     48.78 o 
  -4   6  12       62.05       65.74     48.39 o 
  -3   6  12        0.57       42.73     19.34 o 
  -2   6  12      102.42       65.11     22.10 o 
  -1   6  12        2.37       14.99     16.02 o 
   0   6  12       74.16       62.89     33.34 o 
   1   6  12        0.95        0.23     16.35 o 
   2   6  12      287.49      284.40     39.59 o 
   3   6  12      145.50      112.20     26.76 o 
   4   6  12        0.94       -3.20     16.81 o 
   5   6  12       88.30       46.76     20.38 o 
   6   6  12       68.10       43.74     39.06 o 
   7   6  12       31.18      -11.75     25.58 o 
   8   6  12       14.11      -29.15     19.44 o 
   9   6  12       17.73       -6.17     26.01 o 
  10   6  12        0.96       23.33     26.42 o 
  -5   7  12        0.03        1.47     25.26 o 
  -4   7  12       44.50       37.44     23.99 o 
  -3   7  12        2.50       -0.37     19.91 o 
  -2   7  12       40.68       63.59     23.99 o 
  -1   7  12        1.22        7.23     16.24 o 
   0   7  12        2.95        4.88     16.84 o 
   1   7  12       49.31       50.74     21.11 o 
   2   7  12       81.51       54.45     22.59 o 
   3   7  12       93.79       69.16     24.62 o 
   4   7  12        6.98       14.39     17.77 o 
   5   7  12       74.98      120.14     27.55 o 
   6   7  12        9.84       16.07     17.81 o 
   7   7  12       77.09       62.77     33.86 o 
   8   7  12        2.38       35.49     30.43 o 
   9   7  12       28.00       68.43     33.94 o 
  10   7  12        0.11       35.51     31.48 o 
  -4   8  12       13.55       19.48     30.85 o 
  -3   8  12        6.95       21.73     21.54 o 
  -2   8  12      121.13      145.72     29.73 o 
  -1   8  12        0.43        8.79     18.64 o 
   0   8  12       66.91       43.20     29.74 o 
   1   8  12       69.69       59.59     21.71 o 
   2   8  12        9.13       -5.20     16.62 o 
   3   8  12        3.71       -5.85     15.45 o 
   4   8  12      107.48       64.53     22.02 o 
   5   8  12        6.74       14.09     18.68 o 
   6   8  12       15.58       54.22     21.74 o 
   7   8  12       78.23       21.84     31.67 o 
   8   8  12        0.07       -6.23     23.63 o 
   9   8  12       21.76        8.47     23.85 o 
  10   8  12        1.64       17.00     27.77 o 
  -4   9  12        0.31       34.37     62.15 o 
  -3   9  12       10.12       23.70     20.80 o 
  -2   9  12       64.38       79.75     25.58 o 
  -1   9  12       17.74       29.98     20.78 o 
   0   9  12       18.32       22.46     19.04 o 
   1   9  12       26.42       -3.34     18.88 o 
   2   9  12       10.48        0.59     40.78 o 
   3   9  12       83.96      126.43     42.17 o 
   4   9  12       77.32       78.53     28.19 o 
   5   9  12       26.67       62.09     24.10 o 
   6   9  12        8.11       26.99     24.93 o 
   7   9  12       56.79       32.75     29.05 o 
   8   9  12        0.30       13.37     28.72 o 
   9   9  12        2.67       13.43     28.34 o 
  10   9  12       13.14       44.93     26.69 o 
  -3  10  12        8.63       20.80     35.99 o 
  -2  10  12       31.83       27.82     50.74 o 
  -1  10  12       60.28       89.59     30.11 o 
   0  10  12       29.73       27.78     24.11 o 
   1  10  12        0.43       20.99     27.56 o 
   2  10  12        9.93       14.23     22.66 o 
   3  10  12       31.06       62.67     22.92 o 
   4  10  12        0.50       20.56     19.92 o 
   5  10  12       20.78       30.89     21.36 o 
   6  10  12        0.14       -0.51     26.88 o 
   7  10  12       26.50       34.78     30.21 o 
   8  10  12       10.76       21.47     25.77 o 
   9  10  12        0.27      -24.50     20.90 o 
  -2  11  12        0.27       20.76     25.16 o 
  -1  11  12       45.83       86.13     27.75 o 
   0  11  12        2.44       36.93     23.35 o 
   1  11  12       60.91       98.87     28.27 o 
   2  11  12       20.53       45.94     21.92 o 
   3  11  12        9.38       17.52     37.54 o 
   4  11  12        3.91       52.78     25.26 o 
   5  11  12       66.03       83.43     28.06 o 
   6  11  12        0.04       55.25     32.37 o 
   7  11  12       13.09       60.28     32.48 o 
   8  11  12       13.51       16.00     27.69 o 
   9  11  12        1.90        7.63     26.77 o 
  -1  12  12        5.19      -10.77     40.04 o 
   0  12  12        0.73        9.64     25.93 o 
   1  12  12       53.41       58.16     25.31 o 
   2  12  12        0.13        0.14     19.43 o 
   3  12  12        1.63       29.66     21.13 o 
   4  12  12        0.01       36.91     21.66 o 
   5  12  12       89.79       93.85     42.96 o 
   6  12  12       16.75       36.16     31.86 o 
   7  12  12        3.83       -0.89     26.53 o 
   8  12  12        1.51       76.28     41.28 o 
   1  13  12       33.13       55.86     28.44 o 
   2  13  12        0.50       23.20     23.58 o 
   3  13  12       34.51       38.62     63.88 o 
   4  13  12        0.87      -12.77     25.20 o 
   5  13  12       23.44       30.05     33.92 o 
   6  13  12        8.99       32.89     33.13 o 
   7  13  12        6.95       80.77     42.47 o 
   3  14  12       44.00       42.78     27.63 o 
   4  14  12       17.45       88.76     47.18 o 
   5  14  12        1.22       -9.37     35.51 o 
  -2  -6  13       62.10       87.27     35.27 o 
  -1  -6  13        0.14       12.34     32.00 o 
   0  -6  13       53.35       75.55     38.76 o 
   1  -6  13       11.97       -3.79     31.32 o 
   2  -6  13       44.37       93.25     38.41 o 
  -3  -5  13        0.21       37.79     32.21 o 
  -2  -5  13       13.40       49.83     35.89 o 
  -1  -5  13        4.45       68.62     35.41 o 
   0  -5  13       57.60       90.90     42.58 o 
   1  -5  13       20.60       50.32     34.84 o 
   2  -5  13       22.29       44.34     33.32 o 
   3  -5  13        4.84       56.85     31.35 o 
   4  -5  13        6.87       43.64     44.10 o 
  -4  -4  13       78.96       48.83     34.65 o 
  -3  -4  13        5.88       14.41     20.04 o 
  -2  -4  13       16.95       31.27     19.15 o 
  -1  -4  13       48.66       52.05     34.46 o 
   0  -4  13      108.97      141.81     42.63 o 
   1  -4  13        0.67       46.94     36.54 o 
   2  -4  13       39.18       50.08     37.68 o 
   3  -4  13       12.41      -14.89     27.75 o 
   4  -4  13        9.79       -1.49     33.08 o 
   5  -4  13        4.84        4.49     40.82 o 
  -4  -3  13       54.93       72.89     23.41 o 
  -3  -3  13       12.54       30.75     21.43 o 
  -2  -3  13        8.39       -9.77     17.09 o 
  -1  -3  13      100.17       88.47     25.77 o 
   0  -3  13       16.45       21.66     30.70 o 
   1  -3  13       16.55      -16.78     27.42 o 
   2  -3  13       14.29       91.25     37.46 o 
   3  -3  13       68.72      125.79     45.67 o 
   4  -3  13       13.32        9.10     34.00 o 
   5  -3  13       26.19       18.68     37.87 o 
   6  -3  13        0.57      -47.26     31.51 o 
  -5  -2  13        0.27      -19.46     27.18 o 
  -4  -2  13       43.99       54.57     24.29 o 
  -3  -2  13       50.63      103.45     28.12 o 
  -2  -2  13       21.38       58.95     21.03 o 
  -1  -2  13      133.20      101.11     38.93 o 
   0  -2  13       39.37       82.95     25.27 o 
   1  -2  13       20.08       12.61     17.55 o 
   2  -2  13       18.68      -10.56     24.96 o 
   3  -2  13       81.99       78.66     33.19 o 
   4  -2  13        8.38       70.73     36.73 o 
   5  -2  13       32.78       34.11     37.38 o 
   6  -2  13        3.09       36.14     39.76 o 
   7  -2  13        3.05      -23.55     38.49 o 
  -5  -1  13        1.03       22.09     29.32 o 
  -4  -1  13        9.09       11.80     46.86 o 
  -3  -1  13       61.88       31.86     40.02 o 
  -2  -1  13        0.95       -3.40     17.61 o 
  -1  -1  13      276.72      207.27     34.85 o 
   0  -1  13       14.34       39.37     37.31 o 
   1  -1  13      149.29      167.19     32.50 o 
   2  -1  13        7.22        2.15     17.39 o 
   3  -1  13      142.95       81.72     38.57 o 
   4  -1  13        5.34       28.64     33.38 o 
   5  -1  13       87.93      144.31     43.18 o 
   6  -1  13        6.14       30.70     34.40 o 
   7  -1  13        4.06       39.68     38.28 o 
  -5   0  13        2.39       31.93     22.37 o 
  -4   0  13        7.64        4.68     34.65 o 
  -3   0  13       29.16       12.72     36.20 o 
  -2   0  13        5.57        8.87     27.38 o 
  -1   0  13      202.97      191.30     32.34 o 
   0   0  13        5.09       37.63     20.08 o 
   1   0  13      263.06      257.82     38.57 o 
   2   0  13        5.83       11.74     17.34 o 
   3   0  13      115.02      129.02     28.54 o 
   4   0  13        1.53       27.91     27.61 o 
   5   0  13       47.33       31.78     34.16 o 
   6   0  13        3.29       39.14     32.62 o 
   7   0  13        8.64      -20.11     30.45 o 
   8   0  13        6.25       41.47     40.47 o 
  -5   1  13        8.56       44.32     23.54 o 
  -4   1  13        0.46      -13.20     17.19 o 
  -3   1  13       18.03       60.35     23.38 o 
  -2   1  13        0.52        3.61     19.16 o 
  -1   1  13      247.84      248.13     37.24 o 
   0   1  13        7.82       13.86     17.64 o 
   1   1  13      415.64      365.87     43.70 o 
   2   1  13        1.48       38.25     40.85 o 
   3   1  13      383.09      363.10     44.95 o 
   4   1  13        4.08       44.44     22.85 o 
   5   1  13       71.46      159.66     45.33 o 
   6   1  13        2.25        5.20     28.10 o 
   7   1  13        8.69       23.06     30.94 o 
   8   1  13        1.72       48.89     33.00 o 
  -5   2  13       16.86       53.47     25.71 o 
  -4   2  13        6.28       24.39     19.47 o 
  -3   2  13        0.98        3.33     17.36 o 
  -2   2  13        0.20       -7.56     15.29 o 
  -1   2  13      153.90      169.31     30.52 o 
   0   2  13        0.47       22.28     17.22 o 
   1   2  13      220.58      264.56     38.16 o 
   2   2  13       39.15       47.80     22.35 o 
   3   2  13      196.40      219.07     36.60 o 
   4   2  13        0.07       -7.57     17.19 o 
   5   2  13       77.98       74.27     24.00 o 
   6   2  13       12.01       42.75     21.62 o 
   7   2  13       16.67       56.30     32.56 o 
  -5   3  13       29.74       59.54     26.94 o 
  -4   3  13       15.82        9.79     19.01 o 
  -3   3  13        0.95       34.28     22.95 o 
  -2   3  13       29.00       40.33     21.02 o 
  -1   3  13      113.34       87.03     24.44 o 
   0   3  13        0.95       14.94     17.57 o 
   1   3  13      351.69      281.85     38.55 o 
   2   3  13       63.89       86.28     25.25 o 
   3   3  13      152.57      113.18     27.95 o 
   4   3  13       13.28       29.77     35.18 o 
   5   3  13      113.69      110.44     27.28 o 
   6   3  13       14.52       -7.94     16.92 o 
   7   3  13       45.30       39.99     44.60 o 
  -5   4  13       21.33        0.77     23.93 o 
  -4   4  13       32.05        4.41     19.81 o 
  -3   4  13        0.95       -2.05     20.53 o 
  -2   4  13       12.55       25.44     19.02 o 
  -1   4  13       21.93       20.52     19.60 o 
   0   4  13        7.59      -15.40     16.17 o 
   1   4  13       76.97      118.79     26.60 o 
   2   4  13       39.96       32.58     18.88 o 
   3   4  13      120.93      142.62     31.48 o 
   4   4  13       77.66       85.88     24.77 o 
   5   4  13       37.44       43.52     32.46 o 
   6   4  13       58.53       84.79     27.02 o 
   7   4  13       15.98       42.02     23.37 o 
   8   4  13       11.10       24.09     26.28 o 
  -5   5  13       14.50       12.16     24.10 o 
  -4   5  13       10.52       45.09     24.47 o 
  -3   5  13       13.19       41.18     36.94 o 
  -2   5  13        7.81       34.92     23.35 o 
  -1   5  13       56.52       78.42     23.62 o 
   0   5  13       31.14       31.31     19.07 o 
   1   5  13       25.01       21.29     36.12 o 
   2   5  13       50.81       69.32     23.08 o 
   3   5  13      207.80      226.17     37.40 o 
   4   5  13       39.31       26.60     48.95 o 
   5   5  13       34.75       32.59     30.60 o 
   6   5  13       24.92       14.25     18.30 o 
   7   5  13        6.45       14.05     18.26 o 
   8   5  13       34.23       26.88     29.29 o 
   9   5  13        8.64       52.05     29.75 o 
  -4   6  13        5.30       -2.70     21.96 o 
  -3   6  13       13.01       29.79     21.59 o 
  -2   6  13        8.61        5.69     23.29 o 
  -1   6  13        9.76        1.52     17.87 o 
   0   6  13       12.31       24.57     17.65 o 
   1   6  13        7.65        0.89     16.66 o 
   2   6  13      141.66      149.58     30.43 o 
   3   6  13       25.41       36.70     23.02 o 
   4   6  13      114.25      124.33     32.01 o 
   5   6  13       19.63       50.42     25.66 o 
   6   6  13       17.64       61.04     30.72 o 
   7   6  13       19.71       64.26     43.23 o 
   8   6  13       73.33       74.25     35.79 o 
   9   6  13        1.06       36.60     32.75 o 
  -4   7  13        0.40       12.85     23.91 o 
  -3   7  13       35.79       72.45     26.36 o 
  -2   7  13       10.89        3.67     25.80 o 
  -1   7  13       18.81       24.93     28.73 o 
   0   7  13       26.47       47.27     20.94 o 
   1   7  13       69.55       70.31     23.08 o 
   2   7  13       67.38       81.66     27.98 o 
   3   7  13       15.84      -12.27     14.59 o 
   4   7  13       37.38       41.48     20.86 o 
   5   7  13       25.79       33.53     19.96 o 
   6   7  13       11.85       36.06     31.60 o 
   7   7  13        0.63      -17.32     21.49 o 
   8   7  13       34.62       41.85     30.10 o 
   9   7  13        0.04       16.92     32.43 o 
  -3   8  13       23.80       20.95     24.49 o 
  -2   8  13        0.90       31.18     28.37 o 
  -1   8  13       19.37       43.08     22.00 o 
   0   8  13       72.61       88.20     24.94 o 
   1   8  13        0.66       34.06     18.02 o 
   2   8  13      129.52      134.21     30.00 o 
   3   8  13       25.19       28.97     26.50 o 
   4   8  13       62.22       50.01     22.51 o 
   5   8  13       58.08       57.10     26.65 o 
   6   8  13       28.88       50.09     28.12 o 
   7   8  13        4.17       11.29     26.91 o 
   8   8  13       18.28       -1.65     26.61 o 
   9   8  13        0.20      -22.49     25.53 o 
  -3   9  13       16.70       26.78     24.43 o 
  -2   9  13       11.50       48.93     25.49 o 
  -1   9  13       80.59       95.63     28.71 o 
   0   9  13       27.71       11.75     26.20 o 
   1   9  13        0.23       10.47     19.09 o 
   2   9  13       34.17       20.62     19.67 o 
   3   9  13       22.11        3.06     16.09 o 
   4   9  13       47.84       47.87     44.89 o 
   5   9  13        8.90       28.19     20.10 o 
   6   9  13       20.78       59.58     37.71 o 
   7   9  13        3.02       17.87     28.53 o 
   8   9  13       24.47       61.12     33.00 o 
   9   9  13        0.02       26.99     26.01 o 
  -2  10  13       40.09       22.92     23.33 o 
  -1  10  13       17.81       -8.11     28.77 o 
   0  10  13       39.20       11.65     30.17 o 
   1  10  13       11.21       40.47     22.60 o 
   2  10  13       33.81       57.02     26.55 o 
   3  10  13        2.87       -8.70     18.11 o 
   4  10  13       81.46       91.91     27.34 o 
   5  10  13        5.53        8.56     22.97 o 
   6  10  13       39.43       44.53     33.27 o 
   7  10  13        0.00        2.87     28.48 o 
   8  10  13       10.92       45.48     29.72 o 
   9  10  13        0.18        4.82     25.77 o 
  -1  11  13        4.48       25.49     29.45 o 
   0  11  13       25.63       21.07     23.80 o 
   1  11  13       17.61       39.64     24.94 o 
   2  11  13       11.64       18.94     21.67 o 
   3  11  13        0.04       31.11     22.07 o 
   4  11  13       27.89       52.74     23.08 o 
   5  11  13        0.65       55.67     23.64 o 
   6  11  13       41.15       83.83     45.04 o 
   7  11  13        8.64      -20.11     24.88 o 
   8  11  13        5.36        5.98     23.41 o 
   0  12  13       32.21       31.80     30.73 o 
   1  12  13        1.71        8.35     23.47 o 
   2  12  13       27.35       60.04     26.17 o 
   3  12  13        6.96       20.52     24.01 o 
   4  12  13       30.21       43.84     23.82 o 
   5  12  13        0.63      -42.43     28.29 o 
   6  12  13       20.47       34.22     34.32 o 
   7  12  13        3.66       -8.96     35.62 o 
   2  13  13       15.52       15.22     25.79 o 
   3  13  13        0.14       23.65     27.90 o 
   4  13  13       28.90       72.58     38.76 o 
   5  13  13        8.63      -39.55     32.46 o 
   6  13  13        5.58       87.51     48.94 o 
  -2  -4  14        0.23       22.22     30.86 o 
  -1  -4  14       15.74      -11.50     29.53 o 
   0  -4  14       19.87       67.89     36.73 o 
   1  -4  14       52.89        9.56     31.40 o 
   2  -4  14        2.48       44.10     32.89 o 
   3  -4  14        3.46      -34.96     23.31 o 
  -3  -3  14      168.93      160.73     55.88 o 
  -2  -3  14       24.92        1.63     22.41 o 
  -1  -3  14       61.33      -13.24     32.00 o 
   0  -3  14       14.79       29.51     30.91 o 
   1  -3  14       74.85      146.20     44.47 o 
   2  -3  14        1.67      -23.28     28.56 o 
   3  -3  14        3.86       32.05     40.01 o 
   4  -3  14       14.92       31.86     39.30 o 
  -3  -2  14       67.12       26.18     24.51 o 
  -2  -2  14       67.09       42.24     23.38 o 
  -1  -2  14       80.30      110.04     67.84 o 
   0  -2  14       34.20       25.46     80.14 o 
   1  -2  14       19.04       45.61     32.89 o 
   2  -2  14       43.76       91.17     39.39 o 
   3  -2  14       10.80       39.68     35.92 o 
   4  -2  14       32.09       72.33     40.87 o 
   5  -2  14        0.96       14.78     38.17 o 
  -4  -1  14       11.71       61.14     22.02 o 
  -3  -1  14       33.60       29.44     20.74 o 
  -2  -1  14       58.31       45.22     22.84 o 
  -1  -1  14      143.70      137.75     28.80 o 
   0  -1  14       18.60        3.43     18.13 o 
   1  -1  14       20.65       23.48     19.86 o 
   2  -1  14       48.39       31.94     28.61 o 
   3  -1  14        2.65      106.95     40.52 o 
   4  -1  14       37.10       77.17     37.76 o 
   5  -1  14        0.80       23.52     34.22 o 
   6  -1  14        6.17       19.98     39.36 o 
  -4   0  14       25.05       46.53     22.87 o 
  -3   0  14        2.85        6.35     17.89 o 
  -2   0  14       75.56      147.60     31.14 o 
  -1   0  14       72.79       81.50     24.02 o 
   0   0  14      142.38      147.50     38.47 o 
   1   0  14       52.89       52.47     22.72 o 
   2   0  14       47.16       24.96     21.28 o 
   3   0  14        0.42        2.95     20.08 o 
   4   0  14       96.09      104.95     47.02 o 
   5   0  14        5.51       49.92     34.57 o 
   6   0  14       19.02       19.52     34.89 o 
   7   0  14        0.73       17.73     36.98 o 
  -4   1  14       34.03       27.53     21.74 o 
  -3   1  14        7.47       27.16     19.24 o 
  -2   1  14       33.16       29.15     50.27 o 
  -1   1  14       38.95       34.73     18.92 o 
   0   1  14       93.52       99.67     40.13 o 
   1   1  14       39.03       34.99     20.08 o 
   2   1  14       25.62       65.82     25.36 o 
   3   1  14       14.31       66.54     32.56 o 
   4   1  14       77.51       56.68     25.42 o 
   5   1  14        0.25       34.78     31.56 o 
   6   1  14       33.54       67.54     37.65 o 
   7   1  14        0.08       80.37     36.98 o 
  -4   2  14       63.46      103.34     28.00 o 
  -3   2  14        2.52       19.37     22.67 o 
  -2   2  14       71.39       32.63     20.21 o 
  -1   2  14       10.43       35.86     22.67 o 
   0   2  14      136.13      157.64     30.75 o 
   1   2  14       16.20       55.61     22.38 o 
   2   2  14      116.09      152.37     49.44 o 
   3   2  14       13.86        0.92     18.17 o 
   4   2  14       19.58       25.47     20.04 o 
   5   2  14       24.56       38.68     30.24 o 
   6   2  14       55.11       13.72     33.92 o 
   7   2  14        0.17       13.62     32.65 o 
  -4   3  14       72.83       82.78     27.24 o 
  -3   3  14        7.11      -10.45     18.37 o 
  -2   3  14       32.39       55.16     22.90 o 
  -1   3  14        0.72       32.83     20.48 o 
   0   3  14       88.50      101.05     26.26 o 
   1   3  14        1.19      -17.00     17.30 o 
   2   3  14      102.69       88.48     27.68 o 
   3   3  14       28.77       24.22     29.74 o 
   4   3  14       10.20        0.57     18.31 o 
   5   3  14      124.92      134.92     29.90 o 
   6   3  14       86.77      109.22     28.32 o 
   7   3  14        8.43       48.81     34.86 o 
  -4   4  14      110.22       70.55     27.70 o 
  -3   4  14       12.70       46.72     25.07 o 
  -2   4  14       57.23       84.33     26.12 o 
  -1   4  14        1.66       34.53     47.83 o 
   0   4  14       91.58       45.81     53.35 o 
   1   4  14        1.77       20.32     26.96 o 
   2   4  14      167.80      151.71     39.51 o 
   3   4  14       12.26       34.32     39.02 o 
   4   4  14        0.56        9.52     19.31 o 
   5   4  14       63.28       87.12     24.99 o 
   6   4  14       27.90       28.70     20.08 o 
   7   4  14        2.18       38.94     24.90 o 
   8   4  14        8.24       40.01     34.05 o 
  -4   5  14       65.44       85.76     29.71 o 
  -3   5  14       11.68       48.91     25.04 o 
  -2   5  14       48.08       58.77     25.09 o 
  -1   5  14       19.92       38.18     31.96 o 
   0   5  14       40.59       38.29     20.34 o 
   1   5  14        5.80       39.80     22.09 o 
   2   5  14       73.89       93.83     26.83 o 
   3   5  14       23.64       -0.73     44.72 o 
   4   5  14       15.90       27.55     31.58 o 
   5   5  14       38.70       69.06     23.27 o 
   6   5  14        7.28       26.58     19.73 o 
   7   5  14       18.13       33.63     21.30 o 
   8   5  14        2.93       56.30     32.75 o 
  -3   6  14        0.93        0.60     21.82 o 
  -2   6  14       58.45       27.82     22.08 o 
  -1   6  14       10.27        4.54     19.62 o 
   0   6  14      118.25      118.60     28.44 o 
   1   6  14        0.11        7.79     17.38 o 
   2   6  14       19.82       31.42     20.31 o 
   3   6  14       70.71       27.80     52.65 o 
   4   6  14       19.65       28.18     25.05 o 
   5   6  14        5.51       11.62     18.16 o 
   6   6  14       22.96       16.37     19.98 o 
   7   6  14       41.33       83.21     36.87 o 
   8   6  14        0.78       33.24     30.18 o 
  -3   7  14        0.87      -30.56     20.37 o 
  -2   7  14       23.92        7.80     37.19 o 
  -1   7  14        7.95       23.96     20.49 o 
   0   7  14       84.31       86.16     25.46 o 
   1   7  14       17.31       47.28     21.86 o 
   2   7  14        2.16       22.48     20.98 o 
   3   7  14      105.71      134.09     57.71 o 
   4   7  14       28.02       11.19     19.42 o 
   5   7  14       34.52       90.83     26.57 o 
   6   7  14       18.86       48.65     28.04 o 
   7   7  14       38.16       89.76     39.28 o 
   8   7  14        5.86       48.91     31.86 o 
  -2   8  14       44.46       38.80     22.92 o 
  -1   8  14        5.63       31.20     22.03 o 
   0   8  14       39.90       22.37     47.60 o 
   1   8  14       22.92       39.13     21.73 o 
   2   8  14        5.67       38.38     27.99 o 
   3   8  14       10.97       -2.16     18.26 o 
   4   8  14       40.62       94.82     36.27 o 
   5   8  14       61.81       55.27     24.35 o 
   6   8  14        0.42       28.66     33.38 o 
   7   8  14       13.07        4.49     28.56 o 
   8   8  14        0.08        6.66     25.50 o 
  -2   9  14       39.23       49.44     24.36 o 
  -1   9  14       16.02       25.75     30.33 o 
   0   9  14        7.69       39.40     23.52 o 
   1   9  14       24.83        1.39     19.73 o 
   2   9  14        4.34       43.65     21.44 o 
   3   9  14       25.51       67.65     24.39 o 
   4   9  14       12.36       34.15     22.86 o 
   5   9  14       76.10       56.03     37.31 o 
   6   9  14        9.91       -9.12     28.96 o 
   7   9  14       14.98       11.10     25.74 o 
   8   9  14        1.88        5.41     24.66 o 
  -1  10  14       12.32       10.13     26.69 o 
   0  10  14       10.15       12.14     25.93 o 
   1  10  14        3.52       14.90     29.25 o 
   2  10  14        8.30       -3.93     20.10 o 
   3  10  14       12.62       35.88     23.18 o 
   4  10  14        4.60       10.56     20.83 o 
   5  10  14       36.62       31.26     30.45 o 
   6  10  14        4.26       29.34     30.02 o 
   7  10  14       22.90       21.47     33.05 o 
   8  10  14        2.07       -0.76     22.44 o 
   0  11  14        3.03       30.24     30.49 o 
   1  11  14       31.43       32.46     29.19 o 
   2  11  14       13.56       48.76     25.98 o 
   3  11  14        7.80       35.97     24.48 o 
   4  11  14        0.03       -7.06     21.62 o 
   5  11  14       28.01       67.92     25.58 o 
   6  11  14        1.39       16.65     35.16 o 
   7  11  14        9.60       -2.92     32.56 o 
   2  12  14        1.66       22.28     28.41 o 
   3  12  14        6.67       14.86     25.61 o 
   4  12  14        0.51       38.32     26.92 o 
   5  12  14       21.19       47.91     43.50 o 
   6  12  14       11.59      -34.84     31.43 o 
  -1  -2  15        3.22       11.98     21.91 o 
   0  -2  15        6.27       -7.12     31.16 o 
   1  -2  15        6.68       31.21     34.24 o 
   2  -2  15       10.60       30.91     32.08 o 
   3  -2  15       13.05       74.36     44.80 o 
  -2  -1  15       52.74       87.64     25.23 o 
  -1  -1  15        0.57      -26.43     21.25 o 
   0  -1  15       20.70       -5.63     24.39 o 
   1  -1  15       25.21       82.40     40.68 o 
   2  -1  15        1.74       -4.74     26.31 o 
   3  -1  15       41.96       32.21     38.19 o 
   4  -1  15        5.79       36.08     38.25 o 
  -2   0  15       20.14       15.35     25.61 o 
  -1   0  15       16.99       25.71     20.35 o 
   0   0  15       61.39      107.71     42.89 o 
   1   0  15        0.99      -17.06     18.26 o 
   2   0  15        1.01       21.89     23.88 o 
   3   0  15       32.28        3.38     29.18 o 
   4   0  15        0.36       49.35     38.22 o 
   5   0  15       35.02       93.74     46.67 o 
  -3   1  15       17.33        7.02     19.97 o 
  -2   1  15        0.98       15.16     20.35 o 
  -1   1  15      135.37      172.63     32.96 o 
   0   1  15       79.11       60.51     25.85 o 
   1   1  15       16.36        7.87     19.55 o 
   2   1  15        1.12       15.87     21.06 o 
   3   1  15       43.49       79.32     28.84 o 
   4   1  15        1.70       64.78     37.90 o 
   5   1  15       37.36       51.95     38.52 o 
   6   1  15        4.11       90.19     41.85 o 
  -3   2  15       24.10       56.81     24.47 o 
  -2   2  15        1.79       22.79     22.32 o 
  -1   2  15       93.23       75.82     26.84 o 
   0   2  15       24.09       -3.48     17.60 o 
   1   2  15       26.08       47.75     33.54 o 
   2   2  15        4.83       28.06     23.05 o 
   3   2  15       91.19       67.53     26.76 o 
   4   2  15        9.33       14.94     32.46 o 
   5   2  15        7.40       32.45     23.89 o 
   6   2  15        3.10        9.45     33.97 o 
   7   2  15        8.37      105.79     42.99 o 
  -3   3  15       86.27       64.97     23.08 o 
  -2   3  15       13.39       26.67     22.20 o 
  -1   3  15       99.30      125.12     30.30 o 
   0   3  15        9.04       14.02     25.63 o 
   1   3  15       73.08       83.46     27.19 o 
   2   3  15        0.76       28.62     21.32 o 
   3   3  15      135.71      130.59     79.92 o 
   4   3  15       49.70       46.55     24.70 o 
   5   3  15        0.50       41.37     33.82 o 
   6   3  15       27.37       37.11     29.52 o 
   7   3  15       24.89       43.28     35.76 o 
  -3   4  15       79.94       63.34     27.70 o 
  -2   4  15       11.56       21.27     19.68 o 
  -1   4  15       37.74       21.80     20.85 o 
   0   4  15        5.18       45.32     32.60 o 
   1   4  15       98.85      100.08     27.52 o 
   2   4  15        5.91        9.69     19.69 o 
   3   4  15      116.68      111.00     27.71 o 
   4   4  15        3.92       -2.30     33.88 o 
   5   4  15        1.00       48.49     22.65 o 
   6   4  15       17.05       22.31     20.34 o 
   7   4  15       37.40       69.78     27.84 o 
  -2   5  15        8.87        6.00     30.45 o 
  -1   5  15       31.56       50.07     38.22 o 
   0   5  15        2.88       -3.31     23.98 o 
   1   5  15       97.43      100.04     28.08 o 
   2   5  15        0.07       24.09     21.00 o 
   3   5  15       68.15       51.10     24.14 o 
   4   5  15        6.15       40.25     49.81 o 
   5   5  15        9.20       36.84     22.49 o 
   6   5  15        2.17      -10.78     19.88 o 
   7   5  15       15.02       11.98     22.50 o 
  -2   6  15        0.12       19.42     24.29 o 
  -1   6  15       24.75       46.68     23.26 o 
   0   6  15        9.79       36.51     40.17 o 
   1   6  15       51.27       36.36     33.61 o 
   2   6  15       20.79       18.92     20.22 o 
   3   6  15       33.13       33.74     21.85 o 
   4   6  15       10.14       -0.80     19.03 o 
   5   6  15       27.63       69.21     23.18 o 
   6   6  15       20.41       50.21     23.60 o 
   7   6  15       11.75      -18.43     26.39 o 
  -1   7  15       36.06       25.98     24.43 o 
   0   7  15        3.90       14.07     23.09 o 
   1   7  15       19.60       35.37     23.76 o 
   2   7  15       27.55        8.44     19.78 o 
   3   7  15       18.20       11.60     20.80 o 
   4   7  15        0.80       62.86     24.44 o 
   5   7  15        6.68       40.39     22.66 o 
   6   7  15       27.65       70.93     26.69 o 
   7   7  15        6.69       67.54     37.73 o 
  -1   8  15       34.00       22.96     22.74 o 
   0   8  15       16.07       36.08     25.61 o 
   1   8  15        2.77       14.47     24.94 o 
   2   8  15       21.09       33.83     31.78 o 
   3   8  15       24.13       44.45     22.83 o 
   4   8  15       28.78       38.34     24.35 o 
   5   8  15        6.38       12.38     23.97 o 
   6   8  15       10.14       43.91     23.28 o 
   7   8  15        0.53       17.54     31.97 o 
   0   9  15       11.09       32.35     27.24 o 
   1   9  15        1.99       21.65     23.43 o 
   2   9  15        4.81       13.21     24.44 o 
   3   9  15        2.94       33.72     23.46 o 
   4   9  15       39.51       68.09     26.21 o 
   5   9  15        9.06       16.28     24.92 o 
   6   9  15        4.66       55.36     33.11 o 
   7   9  15        5.23      -16.00     24.69 o 
   1  10  15       16.65       50.24     41.09 o 
   2  10  15       16.24       -5.78     25.19 o 
   3  10  15        0.06        9.63     23.33 o 
   4  10  15       18.61       11.44     23.39 o 
   5  10  15        4.19       12.17     22.43 o 
   6  10  15       16.40       40.41     32.27 o 
   3  11  15        2.72       27.52     27.54 o 
   4  11  15        6.33       47.67     28.54 o 
   1   0  16       18.31       72.43     25.33 o 
   2   0  16       16.33       44.47     35.95 o 
   3   0  16        3.45       36.76     39.76 o 
   0   1  16       57.06       40.85     22.81 o 
   1   1  16       14.56       46.26     21.98 o 
   2   1  16        7.17        0.41     25.81 o 
   3   1  16        2.54        3.46     23.77 o 
   4   1  16       30.39       57.85     47.72 o 
  -1   2  16        0.08       47.69     22.55 o 
   0   2  16       73.38       71.70     24.24 o 
   1   2  16       10.99       46.65     22.31 o 
   2   2  16       18.03       35.34     26.04 o 
   3   2  16        0.99        1.99     23.91 o 
   4   2  16       51.71       57.74     27.97 o 
   5   2  16       10.14      114.99     50.27 o 
  -1   3  16        0.48       10.95     20.24 o 
   0   3  16       36.00       52.66     28.82 o 
   1   3  16        1.18       28.66     22.15 o 
   2   3  16       37.67      -16.15     20.50 o 
   3   3  16        4.06       31.44     23.94 o 
   4   3  16       60.02      132.23     34.13 o 
   5   3  16        2.36        0.57     40.51 o 
  -1   4  16        0.01       39.59     21.45 o 
   0   4  16       33.49       29.64     22.82 o 
   1   4  16        0.64       19.71     22.72 o 
   2   4  16       21.88       24.98     22.51 o 
   3   4  16        4.75       52.24     25.74 o 
   4   4  16       30.42       75.62     28.44 o 
   5   4  16        0.16       49.00     29.26 o 
   6   4  16        1.23       -0.60     22.76 o 
   0   5  16       28.09       25.40     20.69 o 
   1   5  16        1.38       24.14     24.17 o 
   2   5  16       24.77       42.74     25.00 o 
   3   5  16       30.09       68.34     48.95 o 
   4   5  16       27.81       18.60     22.26 o 
   5   5  16        0.14       37.60     24.61 o 
   6   5  16        5.46       64.10     34.01 o 
   0   6  16       19.27       14.48     39.20 o 
   1   6  16        4.82       22.87     33.15 o 
   2   6  16       10.02       39.25     23.93 o 
   3   6  16       15.24       48.35     24.94 o 
   4   6  16       12.42       42.37     23.82 o 
   5   6  16        4.70        7.48     25.00 o 
   6   6  16        3.78       32.28     50.98 o 
   1   7  16       25.97        6.65     20.91 o 
   2   7  16        6.51       32.93     24.24 o 
   3   7  16       11.74       35.82     35.45 o 
   4   7  16       15.00       51.33     26.93 o 
   5   7  16       14.85       29.58     24.69 o 
   6   7  16        6.76        5.30     22.83 o 
   1   8  16        9.90        1.50     23.62 o 
   2   8  16        2.87      -12.62     21.95 o 
   3   8  16       23.34       20.83     23.29 o 
   4   8  16        9.61       -6.77     20.73 o 
   5   8  16       19.87        5.35     25.44 o 
   3   9  16       28.07       11.15     46.40 o 
   4   9  16        7.51       10.20     28.73 o 
                                                 
